# Supplementary material for: Convergence between Regulation of Carbon Utilization and Catabolic Repression in Xanthophyllomyces dendrorhous
Source: mSphere. 2020 Apr 1;5(2):e00065-20. doi: 10.1128/mSphere.00065-20 (PMC7113583; doi:10.1128/mSphere.00065-20)
Supplement: TABLE S2 [file mSphere.00065-20-st002.xlsx]

## Sheet: TS2A
Uniprot ID	Description	KO	KO title	Ortholog	Proteomic analysis				Transcriptomic analysis						KO Reference Hierarchy
					Log₂(Mal/Glc)	Log₂(Suc/Glc)	FDR p-value (Mal/Glc)	FDR p-value (Suc/Glc)	Log₂(Mal/Glc)	Log₂(Suc/Glc)	DEG status (Mal/Glc)	DEG status (Suc/Glc)	Statistical method (Mal/Glc)	Statistical method (Suc/Glc)	Level A	Level B	Level C	Functional Category
Carbohydrate metabolism
A0A0F7SJ45	Alcohol dehydrogenase (3)	K13953	adhP; alcohol dehydrogenase, propanol-preferring [EC:1.1.1.1]	ADH (3)	2.106	2.318	0.001	0.001	-0.570082	-0.612743	No DEG	No DEG	Not significant	Not significant	Metabolism	Carbohydrate metabolism	Glycolysis/Gluconeogenesis [PATH:ko00010]	Carbohydrate metabolism
J7HDY4	Beta-fructofuranosidase	K01193	INV, sacA; beta-fructofuranosidase [EC:3.2.1.26]	INV	1.937	0.607	0	0	0.586641	0.301859	No DEG	No DEG	Not significant	Not significant	Metabolism	Carbohydrate metabolism	Galactose metabolism [PATH:ko00052]	Carbohydrate metabolism
A0A0F7SPA4	Glycoside hydrolase family 3 protein	K01188	E3.2.1.21; beta-glucosidase [EC:3.2.1.21]	E3.2.1.21	1.34	1.515	0.001	0.001	2.63929	0.531405	DEG	No DEG	DESeq2	Not significant	Metabolism	Carbohydrate metabolism	Starch and sucrose metabolism [PATH:ko00500]	Carbohydrate metabolism
A0A0F7SJ37	Aldehyde dehydrogenase	K00128	ALDH; aldehyde dehydrogenase (NAD+) [EC:1.2.1.3]	ALDH	1.283	1.98	0	0.001	0.702929	2.43055	No DEG	DEG	Not significant	edgeR	Metabolism	Carbohydrate metabolism	Glycolysis/Gluconeogenesis [PATH:ko00010]	Carbohydrate metabolism
A0A0F7SFN0	Alcohol dehydrogenase, class V	K00002	AKR1A1, adh; alcohol dehydrogenase (NADP+) [EC:1.1.1.2]	ADH6	1.256	0.794	0	0.004	1.49961	1.22138	No DEG	No DEG	Not significant	Not significant	Metabolism	Carbohydrate metabolism	Glycolysis/Gluconeogenesis [PATH:ko00010]	Carbohydrate metabolism
A0A0F7SUY4	Malate dehydrogenase (2)	K00026	MDH2; malate dehydrogenase [EC:1.1.1.37]	MDH2 (2)	1.062	2.137	0	0	1.27061	2.66999	DEG	DEG	EBSeq	DESeq2	Metabolism	Carbohydrate metabolism	Citrate cycle (TCA cycle) [PATH:ko00020]	Carbohydrate metabolism
A0A0F7SPX1	Alpha/beta-hydrolase	K01061	E3.1.1.45; carboxymethylenebutenolidase [EC:3.1.1.45]	E3.1.1.45	1.029	0.38	0.018	0.334	0.302791	-0.704276	No DEG	No DEG	Not significant	EBSeq	Metabolism	Carbohydrate metabolism	Fluorobenzoate degradation [PATH:ko00364]	Carbohydrate metabolism
A0A0F7SVF3	Xylitol dehydrogenase	K05351	E1.1.1.9; D-xylulose reductase [EC:1.1.1.9]	XYL2	0.844	0.507	0.037	0.388	-0.575267	-1.44562	No DEG	No DEG	Not significant	Not significant	Metabolism	Carbohydrate metabolism	Pentose and glucuronate interconversions [PATH:ko00040]	Carbohydrate metabolism
A0A0F7SJW7	Phosphoglucomutase	K01835	pgm; phosphoglucomutase [EC:5.4.2.2]	PGM	0.831	0.531	0.002	0	0.426435	0.140938	No DEG	No DEG	Not significant	Not significant	Metabolism	Carbohydrate metabolism	Glycolysis/Gluconeogenesis [PATH:ko00010]	Carbohydrate metabolism
A0A0F7SGW7	Plp-dependent transferase	K00830	AGXT; alanine-glyoxylate transaminase / serine-glyoxylate transaminase / serine-pyruvate transaminase [EC:2.6.1.44 2.6.1.45 2.6.1.51]	AGXT	0.819	0.703	0.002	0.003	0.713008	0.631603	No DEG	No DEG	Not significant	Not significant	Metabolism	Carbohydrate metabolism	Glyoxylate and dicarboxylate metabolism [PATH:ko00630]	Carbohydrate metabolism
A0A0F7SUR7	Polysaccharide deacetylase	K01452	E3.5.1.41; chitin deacetylase [EC:3.5.1.41]	CDA1	0.748	-0.462	0.017	0.146	1.07815	-0.26889	No DEG	No DEG	Not significant	Not significant	Metabolism	Carbohydrate metabolism	Amino sugar and nucleotide [PATH:ko00520]	Carbohydrate metabolism
A0A0F7SGI1	Phosphoglycerate mutase	K15633	gpmI; 2,3-bisphosphoglycerate-independent phosphoglycerate mutase [EC:5.4.2.12]	PGAM	0.537	0.193	0.006	0.409	-0.796344	-1.40941	No DEG	No DEG	Not significant	Not significant	Metabolism	Carbohydrate metabolism	Glycolysis/Gluconeogenesis [PATH:ko00010]	Carbohydrate metabolism
A0A0F7SR85	Nad binding dehydrogenase	K00010	iolG; myo-inositol 2-dehydrogenase / D-chiro-inositol 1-dehydrogenase [EC:1.1.1.18 1.1.1.369]	iolG	0.498	0.585	0.002	0.001	-0.0436983	0.126491	No DEG	No DEG	Not significant	Not significant	Metabolism	Carbohydrate metabolism	Inositol phosphate metabolism [PATH:ko00562]	Carbohydrate metabolism
A0A0F7SSY9	Fructose--bisphosphatase	K03841	FBP, fbp; fructose-1,6-bisphosphatase I [EC:3.1.3.11]	FBP	0.449	1.718	0.045	0	-0.152016	2.46658	No DEG	DEG	Not significant	DESeq2	Metabolism	Carbohydrate metabolism	Glycolysis/Gluconeogenesis [PATH:ko00010]	Carbohydrate metabolism
A0A0F7SSE9	Glycogen [starch] synthase	K00693	GYS; glycogen synthase [EC:2.4.1.11]	GYS	0.443	0.596	0.034	0.003	0.272303	0.666046	No DEG	No DEG	Not significant	EBSeq	Metabolism	Carbohydrate metabolism	Starch and sucrose metabolism [PATH:ko00500]	Carbohydrate metabolism
A0A0F7SJ31	Gdp-mannose-dehydratase	K01711	gmd, GMDS; GDPmannose 4,6-dehydratase [EC:4.2.1.47]	GMDs	0.402	0.173	0.036	0.414	0.107704	-0.269403	No DEG	No DEG	Not significant	Not significant	Metabolism	Carbohydrate metabolism	Fructose and mannose metabolism [PATH:ko00051]	Carbohydrate metabolism
A0A0F7SND2	ATP-citrate synthase	K01648	ACLY; ATP citrate (pro-S)-lyase [EC:2.3.3.8]	ACLY	0.401	0.212	0.002	0.165	-0.0540048	-0.635125	No DEG	No DEG	Not significant	Not significant	Metabolism	Carbohydrate metabolism	Citrate cycle (TCA cycle) [PATH:ko00020]	Carbohydrate metabolism
A0A0F7SSA8	Maltase glucoamylase and related hydrolases, glycosyl hydrolase family 31	K01187	malZ; alpha-glucosidase [EC:3.2.1.20]	malZ	0.387	0.889	0.157	0.003	2.65761	2.16405	DEG	DEG	DESeq2	DESeq2	Metabolism	Carbohydrate metabolism	Galactose metabolism [PATH:ko00052]	Carbohydrate metabolism
A0A0F7SJ12	D-lactaldehyde dehydrogenase	K17741	GRE2; NADPH-dependent methylglyoxal reductase [EC:1.1.1.283]	GRE2	0.331	0.472	0.075	0.009	0.372205	0.20872	No DEG	No DEG	Not significant	Not significant	Metabolism	Carbohydrate metabolism	Pyruvate metabolism [PATH:ko00620]	Carbohydrate metabolism
A0A0F7SSV6	Glucose-6-phosphate isomerase	K01810	GPI, pgi; glucose-6-phosphate isomerase [EC:5.3.1.9]	GPI	0.31	0.156	0.046	0.369	-1.17397	-1.54332	No DEG	No DEG	Not significant	Not significant	Metabolism	Carbohydrate metabolism	Glycolysis/Gluconeogenesis [PATH:ko00010]	Carbohydrate metabolism
A0A0F7SFX5	Glycoside hydrolase family 15 protein	K22934	E3.2.1.28; alpha,alpha-trehalase [EC:3.2.1.28]	E3.2.1.28	0.31	0.593	0.352	0.05	0.24929	1.18706	No DEG	DEG	Not significant	EBSeq	Metabolism	Carbohydrate metabolism	Starch and sucrose metabolism [PATH:ko00500]	Carbohydrate metabolism
A0A1C9UKZ8	Malate synthase	K01638	aceB, glcB; malate synthase [EC:2.3.3.9]	MLS1	0.258	0.702	0.147	0	-0.0766658	0.917358	No DEG	No DEG	Not significant	Not significant	Metabolism	Carbohydrate metabolism	Pyruvate metabolism [PATH:ko00620]	Carbohydrate metabolism
A0A0F7STI3	Glutamine synthetase guanido kinase	K01915	glnA, GLUL; glutamine synthetase [EC:6.3.1.2]	GLUL	0.256	0.534	0.228	0.006	0.368652	0.338591	No DEG	No DEG	Not significant	Not significant	Metabolism	Carbohydrate metabolism	Glyoxylate and dicarboxylate metabolism [PATH:ko00630]	Carbohydrate metabolism
A0A0F7SU72	Triosephosphate isomerase	K01803	TPI, tpiA; triosephosphate isomerase (TIM) [EC:5.3.1.1]	TPI	0.235	0.599	0.132	0	-0.417787	-0.813939	No DEG	No DEG	EBSeq	EBSeq	Metabolism	Carbohydrate metabolism	Glycolysis/Gluconeogenesis [PATH:ko00010]	Carbohydrate metabolism
A0A0F7SFM6	Uncharacterized enzymes related to aldose 1-epimerase	K01792	E5.1.3.15; glucose-6-phosphate 1-epimerase [EC:5.1.3.15]	E5.1.3.15	0.218	0.62	0.261	0.001	0.721138	1.30438	No DEG	DEG	EBSeq	EBSeq	Metabolism	Carbohydrate metabolism	Glycolysis/Gluconeogenesis [PATH:ko00010]	Carbohydrate metabolism
A0A0F7SP94	Utp-glucose-1-phosphate uridylyltransferase	K00963	UGP2, galU, galF; UTP--glucose-1-phosphate uridylyltransferase [EC:2.7.7.9]	UGP2	0.193	0.351	0.227	0.017	-0.0479287	-0.659718	No DEG	No DEG	Not significant	Not significant	Metabolism	Carbohydrate metabolism	Pentose and glucuronate interconversions [PATH:ko00040]	Carbohydrate metabolism
A0A0F7SP53	Acetylornithine aminotransferase	K00823	puuE; 4-aminobutyrate aminotransferase [EC:2.6.1.19]	puuE	0.178	0.942	0.305	0	0.0604557	0.932961	No DEG	No DEG	Not significant	Not significant	Metabolism	Carbohydrate metabolism	Propanoate metabolism [PATH:ko00640]	Carbohydrate metabolism
A0A0F7SSW8	Phosphoketolase	K01621	xfp, xpk; xylulose-5-phosphate/fructose-6-phosphate phosphoketolase [EC:4.1.2.9 4.1.2.22]	XFP	0.165	0.612	0.342	0.001	-0.029604	1.22118	No DEG	No DEG	Not significant	Not significant	Metabolism	Carbohydrate metabolism	Pentose phosphate pathway [PATH:ko00030]	Carbohydrate metabolism
A0A0F7SEQ8	Catalase 1	K03781	katE, CAT, catB, srpA; catalase [EC:1.11.1.6]	CAT	0.162	0.611	0.333	0.001	0.111564	1.70937	No DEG	DEG	Not significant	EBSeq	Metabolism	Carbohydrate metabolism	Glyoxylate and dicarboxylate metabolism [PATH:ko00630]	Carbohydrate metabolism
A0A0F7SWG4	Isocitrate lyase	K01637	E4.1.3.1, aceA; isocitrate lyase [EC:4.1.3.1]	ICL	0.123	0.53	0.551	0.017	0.203694	1.89952	No DEG	DEG	Not significant	EBSeq	Metabolism	Carbohydrate metabolism	Glyoxylate and dicarboxylate metabolism [PATH:ko00630]	Carbohydrate metabolism
A0A0F7SLU1	Uncharacterized protein	K02847	waaL, rfaL; O-antigen ligase [EC:2.4.1.-]	waaL	0.113	0.859	0.587	0.027	0.40497	0.432175	No DEG	No DEG	Not significant	Not significant	Metabolism	Glycan biosynthesis and metabolism	Lipopolysaccharide biosynthesis [PATH:ko00540]	Carbohydrate metabolism
A0A0F7SJN9	Glycoside hydrolase family 13 protein	K01196	AGL; glycogen debranching enzyme [EC:2.4.1.25 3.2.1.33]	AGL	0.106	0.562	0.537	0.015	0.879679	1.16487	No DEG	DEG	EBSeq	EBSeq	Metabolism	Carbohydrate metabolism	Starch and sucrose metabolism [PATH:ko00500]	Carbohydrate metabolism
A0A0F7SL53	Acetyl CoA carboxylase	K11262	ACACA; acetyl-CoA carboxylase / biotin carboxylase 1 [EC:6.4.1.2 6.3.4.14 2.1.3.15]	ACC1	0.09	0.299	0.483	0.035	-0.927133	-1.5706	No DEG	No DEG	Not significant	Not significant	Metabolism	Carbohydrate metabolism	Pyruvate metabolism [PATH:ko00620]	Carbohydrate metabolism
A0A0F7SYT8	Fructose-bisphosphate aldolase (3)	K01624	FBA, fbaA; fructose-bisphosphate aldolase, class II [EC:4.1.2.13]	FBA (3)	0.087	1.792	0.569	0	-0.819345	0.255664	No DEG	No DEG	Not significant	Not significant	Metabolism	Carbohydrate metabolism	Glycolysis/Gluconeogenesis [PATH:ko00010]	Carbohydrate metabolism
A0A0F7SML6	Dihydrolipoyl dehydrogenase	K00382	DLD, lpd, pdhD; dihydrolipoamide dehydrogenase [EC:1.8.1.4]	DLD	0.08	0.695	0.519	0	-0.440267	-0.0602983	No DEG	No DEG	Not significant	Not significant	Metabolism	Carbohydrate metabolism	Glycolysis/Gluconeogenesis [PATH:ko00010]	Carbohydrate metabolism
A0A0F7SRR8	UDP-glucose 6-dehydrogenase	K00012	UGDH, ugd; UDPglucose 6-dehydrogenase [EC:1.1.1.22]	UGDH	0.067	0.428	0.547	0.003	-0.669833	-0.242014	No DEG	No DEG	Not significant	Not significant	Metabolism	Carbohydrate metabolism	Pentose and glucuronate interconversions [PATH:ko00040]	Carbohydrate metabolism
A0A0F7SEK8	Phosphoglycerate kinase	K00927	PGK, pgk; phosphoglycerate kinase [EC:2.7.2.3]	PGK	0.055	0.322	0.577	0.029	-1.50097	-1.10098	No DEG	No DEG	Not significant	Not significant	Metabolism	Carbohydrate metabolism	Glycolysis/Gluconeogenesis [PATH:ko00010]	Carbohydrate metabolism
A0A0F7SRS6	Transketolase	K00615	E2.2.1.1, tktA, tktB; transketolase [EC:2.2.1.1]	TKL	0.046	0.38	0.596	0.006	-0.388801	0.0604301	No DEG	No DEG	Not significant	Not significant	Metabolism	Carbohydrate metabolism	Pentose phosphate pathway [PATH:ko00030]	Carbohydrate metabolism
A0A0F7SUN2	Acetyl-coenzyme A synthetase	K01895	ACSS, acs; acetyl-CoA synthetase [EC:6.2.1.1]	ACSS	0.008	0.489	0.695	0.007	-0.834066	0.434746	No DEG	No DEG	EBSeq	Not significant	Metabolism	Carbohydrate metabolism	Glycolysis/Gluconeogenesis [PATH:ko00010]	Carbohydrate metabolism
A0A0F7SWH2	Aconitate hydratase, mitochondrial	K01681	ACO, acnA; aconitate hydratase [EC:4.2.1.3]	ACO1	-0.039	0.366	0.609	0.009	-0.154057	0.462696	No DEG	No DEG	Not significant	Not significant	Metabolism	Carbohydrate metabolism	Citrate cycle (TCA cycle) [PATH:ko00020]	Carbohydrate metabolism
A0A0F7SJG1	Isocitrate dehydrogenase [NAD] subunit, mitochondrial (1)	K00030	IDH3; isocitrate dehydrogenase (NAD+) [EC:1.1.1.41]	IDH	-0.062	0.433	0.566	0.004	-0.530322	-0.0059543	No DEG	No DEG	Not significant	Not significant	Metabolism	Carbohydrate metabolism	Citrate cycle (TCA cycle) [PATH:ko00020]	Carbohydrate metabolism
A0A0F7SPI6	Phosphoenolpyruvate carboxykinase	K01610	E4.1.1.49, pckA; phosphoenolpyruvate carboxykinase (ATP) [EC:4.1.1.49]	PCK1	-0.091	2.651	0.502	0.003	1.34183	6.35821	No DEG	DEG	Not significant	CLC	Metabolism	Carbohydrate metabolism	Glycolysis/Gluconeogenesis [PATH:ko00010]	Carbohydrate metabolism
A0A0F7SWJ9	Succinate--CoA ligase [ADP-forming] subunit beta, mitochondrial	K01900	LSC2; succinyl-CoA synthetase beta subunit [EC:6.2.1.4 6.2.1.5]	LSC2	-0.107	0.656	0.455	0	-0.172429	0.279894	No DEG	No DEG	Not significant	Not significant	Metabolism	Carbohydrate metabolism	Citrate cycle (TCA cycle) [PATH:ko00020]	Carbohydrate metabolism
A0A0F7SHY1	Isocitrate dehydrogenase [NAD] subunit, mitochondrial (2)	K00030	IDH3; isocitrate dehydrogenase (NAD+) [EC:1.1.1.41]	IDH	-0.124	0.533	0.43	0.001	-0.453502	-0.0666132	No DEG	No DEG	Not significant	Not significant	Metabolism	Carbohydrate metabolism	Citrate cycle (TCA cycle) [PATH:ko00020]	Carbohydrate metabolism
A0A0F7SPA8	Glutamate decarboxylase	K01580	E4.1.1.15, gadB, gadA, GAD; glutamate decarboxylase [EC:4.1.1.15]	GAD	-0.131	0.395	0.448	0.021	0.104997	0.128354	No DEG	No DEG	Not significant	Not significant	Metabolism	Carbohydrate metabolism	Butanoate metabolism [PATH:ko00650]	Carbohydrate metabolism
A0A0F7SM56	Succinate-ligase	K01899	LSC1; succinyl-CoA synthetase alpha subunit [EC:6.2.1.4 6.2.1.5]	LSC1	-0.153	0.542	0.346	0	-0.514887	-0.310319	No DEG	No DEG	Not significant	Not significant	Metabolism	Carbohydrate metabolism	Citrate cycle (TCA cycle) [PATH:ko00020]	Carbohydrate metabolism
A0A0F7SJU1	2-oxoglutarate dehydrogenase complex e1 component mitochondrial	K00164	OGDH, sucA; 2-oxoglutarate dehydrogenase E1 component [EC:1.2.4.2]	KGD1	-0.158	0.512	0.331	0.001	-0.171443	0.506122	No DEG	No DEG	Not significant	Not significant	Metabolism	Carbohydrate metabolism	Citrate cycle (TCA cycle) [PATH:ko00020]	Carbohydrate metabolism
A0A0F7STG3	Malate dehydrogenase (3)	K00029	E1.1.1.40, maeB; malate dehydrogenase (oxaloacetate-decarboxylating)(NADP+) [EC:1.1.1.40]	MDH2 (3)	-0.185	1.414	0.335	0.001	-0.927638	0.362453	No DEG	No DEG	Not significant	Not significant	Metabolism	Carbohydrate metabolism	Pyruvate metabolism [PATH:ko00620]	Carbohydrate metabolism
A0A0F7SQE1	Transaldolase	K00616	E2.2.1.2, talA, talB; transaldolase [EC:2.2.1.2]	TAL1	-0.187	0.357	0.251	0.017	-0.474236	-0.515855	No DEG	No DEG	EBSeq	Not significant	Metabolism	Carbohydrate metabolism	Pentose phosphate pathway [PATH:ko00030]	Carbohydrate metabolism
A0A0F7ST93	Inositol-3-phosphate synthase	K01858	INO1, ISYNA1; myo-inositol-1-phosphate synthase [EC:5.5.1.4]	INO1	-0.262	-0.763	0.102	0	-0.60201	-0.281447	No DEG	No DEG	Not significant	Not significant	Metabolism	Carbohydrate metabolism	Inositol phosphate metabolism [PATH:ko00562]	Carbohydrate metabolism
A0A0F7SN13	Alpha-amylase	K01176	AMY, amyA, malS; alpha-amylase [EC:3.2.1.1]	AMY	-0.299	-0.7	0.353	0.046	-0.187097	-0.272901	No DEG	No DEG	Not significant	Not significant	Metabolism	Carbohydrate metabolism	Starch and sucrose metabolism [PATH:ko00500]	Carbohydrate metabolism
A0A0F7SMB0	Predicted membrane protein	K00018	hprA; glycerate dehydrogenase [EC:1.1.1.29]	hprA	-0.308	0.965	0.375	0.017	-0.479222	0.215922	No DEG	No DEG	Not significant	Not significant	Metabolism	Carbohydrate metabolism	Glyoxylate and dicarboxylate metabolism [PATH:ko00630]	Carbohydrate metabolism
A0A0F7SV27	Glyceraldehyde-3-phosphate dehydrogenase	K00134	GAPDH, gapA; glyceraldehyde 3-phosphate dehydrogenase [EC:1.2.1.12]	GAPDH	-0.349	-0.156	0.019	0.364	-0.412439	-0.426898	No DEG	No DEG	Not significant	Not significant	Metabolism	Carbohydrate metabolism	Glycolysis/Gluconeogenesis [PATH:ko00010]	Carbohydrate metabolism
A0A0F7SYR3	Citrate synthase	K01647	CS, gltA; citrate synthase [EC:2.3.3.1]	CS	-0.352	0.507	0.03	0.001	-0.165075	-0.333393	No DEG	No DEG	Not significant	Not significant	Metabolism	Carbohydrate metabolism	Citrate cycle (TCA cycle) [PATH:ko00020]	Carbohydrate metabolism
A0A0F7SK17	D-lactate dehydrogenase oxidoreductase protein	K00102	LDHD, dld; D-lactate dehydrogenase (cytochrome) [EC:1.1.2.4]	LDHD	-0.369	-0.303	0.028	0.076	-1.76464	-1.372	DEG	DEG	EBSeq	EBSeq	Metabolism	Carbohydrate metabolism	Pyruvate metabolism [PATH:ko00620]	Carbohydrate metabolism
A0A0F7SIS5	2-isopropylmalate synthase	K01649	leuA, IMS; 2-isopropylmalate synthase [EC:2.3.3.13]	LEU4	-0.378	-0.157	0.013	0.359	-0.23991	0.301232	No DEG	No DEG	Not significant	Not significant	Metabolism	Carbohydrate metabolism	Pyruvate metabolism [PATH:ko00620]	Carbohydrate metabolism
A0A0F7SLV6	Pyruvate dehydrogenase E1 component subunit alpha	K00161	PDHA, pdhA; pyruvate dehydrogenase E1 component alpha subunit [EC:1.2.4.1]	PDHA	-0.388	0.091	0.023	0.578	-0.627767	-0.751126	No DEG	No DEG	Not significant	Not significant	Metabolism	Carbohydrate metabolism	Glycolysis/Gluconeogenesis [PATH:ko00010]	Carbohydrate metabolism
A0A0F7SFI2	Dihydrolipoamide succinyltransferase	K00658	DLST, sucB; 2-oxoglutarate dehydrogenase E2 component (dihydrolipoamide succinyltransferase) [EC:2.3.1.61]	KGD2	-0.403	0.361	0.033	0.046	-0.624203	-0.250379	No DEG	No DEG	Not significant	Not significant	Metabolism	Carbohydrate metabolism	Citrate cycle (TCA cycle) [PATH:ko00020]	Carbohydrate metabolism
A0A0F7SGD9	Acetolactate synthase (2)	K01653	E2.2.1.6S, ilvH, ilvN; acetolactate synthase I/III small subunit [EC:2.2.1.6]	ILV6	-0.413	-0.163	0.021	0.393	0.0212979	0.251571	No DEG	No DEG	Not significant	Not significant	Metabolism	Carbohydrate metabolism	Butanoate metabolism [PATH:ko00650]	Carbohydrate metabolism
A0A0F7STL3	Malate dehydrogenase (1)	K00026	MDH2; malate dehydrogenase [EC:1.1.1.37]	MDH2 (1)	-0.426	-0.215	0.002	0.185	-0.62943	-0.738979	No DEG	No DEG	EBSeq	EBSeq	Metabolism	Carbohydrate metabolism	Citrate cycle (TCA cycle) [PATH:ko00020]	Carbohydrate metabolism
A0A0F7SM74	Pyruvate kinase	K00873	PK, pyk; pyruvate kinase [EC:2.7.1.40]	PK	-0.441	-0.316	0.001	0.029	-1.07659	-2.06176	No DEG	No DEG	Not significant	Not significant	Metabolism	Carbohydrate metabolism	Glycolysis/Gluconeogenesis [PATH:ko00010]	Carbohydrate metabolism
A0A0F7SJC7	Serine hydroxymethyltransferase	K00600	glyA, SHMT; glycine hydroxymethyltransferase [EC:2.1.2.1]	SHMT	-0.474	-0.014	0	0.749	-0.763062	-0.109995	No DEG	No DEG	Not significant	Not significant	Metabolism	Carbohydrate metabolism	Glyoxylate and dicarboxylate metabolism [PATH:ko00630]	Carbohydrate metabolism
A0A1C9UKX6	Alcohol dehydrogenase (1)	K13953	adhP; alcohol dehydrogenase, propanol-preferring [EC:1.1.1.1]	ADH (1)	-0.615	-1.046	0	0.001	-0.570082	-0.612743	No DEG	No DEG	Not significant	Not significant	Metabolism	Carbohydrate metabolism	Glycolysis/Gluconeogenesis [PATH:ko00010]	Carbohydrate metabolism
A0A0F7STH7	Acetolactate synthase (1)	K01652	E2.2.1.6L, ilvB, ilvG, ilvI; acetolactate synthase I/II/III large subunit [EC:2.2.1.6]	ILV2	-0.711	-0.374	0.003	0.08	-0.159952	1.04738	No DEG	DEG	Not significant	EBSeq	Metabolism	Carbohydrate metabolism	Butanoate metabolism [PATH:ko00650]	Carbohydrate metabolism
A0A0F7SJ72	Fructose-bisphosphate aldolase (1)	K01624	FBA, fbaA; fructose-bisphosphate aldolase, class II [EC:4.1.2.13]	FBA (1)	-0.912	-0.35	0.003	0.036	-0.819345	0.255664	No DEG	No DEG	Not significant	Not significant	Metabolism	Carbohydrate metabolism	Glycolysis/Gluconeogenesis [PATH:ko00010]	Carbohydrate metabolism
A0A0F7SJ72	Fructose-bisphosphate aldolase (2)	K01624	FBA, fbaA; fructose-bisphosphate aldolase, class II [EC:4.1.2.13]	FBA (2)	-0.913	0.271	0.004	0.286	-0.819345	0.255664	No DEG	No DEG	Not significant	Not significant	Metabolism	Carbohydrate metabolism	Glycolysis/Gluconeogenesis [PATH:ko00010]	Carbohydrate metabolism
A0A0F7STN5	Predicted PhzC/PhzF-type epimerase	K06998	phzF; trans-2,3-dihydro-3-hydroxyanthranilate isomerase [EC:5.3.3.17]	phzF	-0.946	-0.852	0.001	0.002	0.573723	0.790337	No DEG	No DEG	Not significant	Not significant	Metabolism	Carbohydrate metabolism	Phenazine biosynthesis [PATH:ko00405]	Carbohydrate metabolism
A0A0F7SQB8	4-nitrophenylphosphatase	K01101	E3.1.3.41; 4-nitrophenyl phosphatase [EC:3.1.3.41]	PHO13	-0.975	-0.714	0.001	0.002	0.0699597	-0.110971	No DEG	No DEG	Not significant	Not significant	Metabolism	Carbohydrate metabolism	Aminobenzoate degradation [PATH:ko00627]	Carbohydrate metabolism
A0A0F7SJ59	Aldo/keto reductase family proteins (1)	K23257	yvgN; methylglyoxal/glyoxal reductase [EC:1.1.1.283 1.1.1.-]	yvgN	-1.125	-0.218	0.001	0.256	0.213898	0.750855	No DEG	No DEG	Not significant	Not significant	Metabolism	Carbohydrate metabolism	Pyruvate metabolism [PATH:ko00620]	Carbohydrate metabolism
A0A0F7SHU4	Homocitrate synthase	K01655	LYS21, LYS20; homocitrate synthase [EC:2.3.3.14]	LYS21	-1.255	-0.717	0	0	-0.000142403	0.691438	No DEG	No DEG	Not significant	Not significant	Metabolism	Carbohydrate metabolism	Pyruvate metabolism [PATH:ko00620]	Carbohydrate metabolism
Energy metabolism
A0A0F7SGI5	Cytochrome c oxidase subunit 2	K02261	COX2; cytochrome c oxidase subunit 2	COX2	1.211	0.238	0.044	0.552	0.0364384	0.603805	No DEG	No DEG	Not significant	Not significant	Metabolism	Energy metabolism	Oxidative phosphorylation [PATH:ko00190]	Energy metabolism
A0A0F7SHM6	64 kDa mitochondrial nadh dehydrogenase	K03885	ndh; NADH dehydrogenase [EC:1.6.99.3]	ndh	1.16	0.485	0.011	0.198	0.298091	1.02929	No DEG	DEG	Not significant	EBSeq	Metabolism	Energy metabolism	Oxidative phosphorylation [PATH:ko00190]	Energy metabolism
A0A0F7SSQ2	Nadh-quinone oxidoreductase	K03940	NDUFS7; NADH dehydrogenase (ubiquinone) Fe-S protein 7 [EC:7.1.1.2 1.6.99.3]	NDUFS7	0.816	0.381	0.034	0.335	-0.0633473	0.489606	No DEG	No DEG	Not significant	Not significant	Metabolism	Energy metabolism	Oxidative phosphorylation [PATH:ko00190]	Energy metabolism
C6EVR5	Glutamate dehydrogenase	K00262	E1.4.1.4, gdhA; glutamate dehydrogenase (NADP+) [EC:1.4.1.4]	gdhA	0.426	0.092	0.002	0.544	-1.0103	-0.676376	DEG	No DEG	EBSeq	EBSeq	Metabolism	Energy metabolism	Nitrogen metabolism [PATH:ko00910]	Energy metabolism
A0A0F7ST58	ATP synthase subunit beta	K02133	ATPeF1B, ATP5B, ATP2; F-type H+-transporting ATPase subunit beta [EC:7.1.2.2]	ATP2	0.248	0.347	0.097	0.016	-3.35539	-1.52407	No DEG	No DEG	Not significant	Not significant	Metabolism	Energy metabolism	Oxidative phosphorylation [PATH:ko00190]	Energy metabolism
A0A0F7SE87	Vacuolar atp synthase	K02147	ATPeV1B, ATP6B; V-type H+-transporting ATPase subunit B	VMA2	0.226	0.319	0.184	0.049	-0.00914201	-0.0341319	No DEG	No DEG	Not significant	Not significant	Metabolism	Energy metabolism	Oxidative phosphorylation [PATH:ko00190]	Energy metabolism
A0A0F7SWR0	Sulfate adenylyltransferase	K00958	sat, met3; sulfate adenylyltransferase [EC:2.7.7.4]	MET3	0.211	-0.362	0.201	0.021	-0.56216	-2.04953	No DEG	No DEG	Not significant	Not significant	Metabolism	Energy metabolism	Sulfur metabolism [PATH:ko00920]	Energy metabolism
A0A0F7SX45	ATP synthase subunit alpha	K02132	ATPeF1A, ATP5A1, ATP1; F-type H+-transporting ATPase subunit alpha	ATP1	0.204	0.336	0.184	0.021	-0.180608	-0.281102	No DEG	No DEG	Not significant	Not significant	Metabolism	Energy metabolism	Oxidative phosphorylation [PATH:ko00190]	Energy metabolism
A0A0F7SJ82	Inorganic diphosphatase	K01507	ppa; inorganic pyrophosphatase [EC:3.6.1.1]	IPP1	-0.034	-0.454	0.632	0.005	-0.133702	-0.794023	No DEG	No DEG	Not significant	Not significant	Metabolism	Energy metabolism	Oxidative phosphorylation [PATH:ko00190]	Energy metabolism
A0A0F7SL48	Mitochondrial F1F0-ATP synthase, subunit OSCP/ATP5	K02137	ATPeF0O, ATP5O, ATP5; F-type H+-transporting ATPase subunit O	ATP5	-0.11	-0.397	0.479	0.017	-0.0750786	-0.237066	No DEG	No DEG	Not significant	Not significant	Metabolism	Energy metabolism	Oxidative phosphorylation [PATH:ko00190]	Energy metabolism
A0A0F7SLB2	Adenylyl-sulfate kinase	K00860	cysC; adenylylsulfate kinase [EC:2.7.1.25]	MET14	-0.117	-0.407	0.487	0.037	-1.21767	-2.57439	No DEG	No DEG	Not significant	Not significant	Metabolism	Energy metabolism	Sulfur metabolism [PATH:ko00920]	Energy metabolism
A0A0F7SI46	Mitochondrial F1F0-ATP synthase, subunit b/ATP4	K02127	ATPeF0B, ATP5F1, ATP4; F-type H+-transporting ATPase subunit b	ATP4	-0.383	-0.422	0.023	0.012	-0.0589531	-0.328976	No DEG	No DEG	Not significant	Not significant	Metabolism	Energy metabolism	Oxidative phosphorylation [PATH:ko00190]	Energy metabolism
A0A0F7SM68	Mitochondrial F1F0-ATP synthase, subunit d/ATP7	K02138	ATPeF0D, ATP5H, ATP7; F-type H+-transporting ATPase subunit d	ATP7	-0.483	-0.519	0.006	0.003	0.152644	-0.449433	No DEG	No DEG	Not significant	EBSeq	Metabolism	Energy metabolism	Oxidative phosphorylation [PATH:ko00190]	Energy metabolism
A0A0F7SM11	Ubiquinol-cytochrome c reductase cytochrome c1 subunit	K00413	CYC1, CYT1, petC; ubiquinol-cytochrome c reductase cytochrome c1 subunit	CYC1	-0.507	0.144	0.015	0.468	-0.785123	-0.780977	No DEG	No DEG	Not significant	Not significant	Metabolism	Energy metabolism	Oxidative phosphorylation [PATH:ko00190]	Energy metabolism
A0A0F7SIN0	Cytochrome c oxidase, subunit IV/COX5b	K02263	COX4; cytochrome c oxidase subunit 4	COX4	-0.531	0.117	0.029	0.562	-0.281505	-0.817288	No DEG	No DEG	Not significant	EBSeq	Metabolism	Energy metabolism	Oxidative phosphorylation [PATH:ko00190]	Energy metabolism
A0A0F7SIA2	Uncharacterized protein	K02269	COX7; cytochrome c oxidase subunit 7	COX7	-0.559	0.173	0.034	0.501	-0.613262	0.207701	No DEG	No DEG	Not significant	Not significant	Metabolism	Energy metabolism	Oxidative phosphorylation [PATH:ko00190]	Energy metabolism
A0A0F7SWP1	Cytochrome b-c1 complex subunit 10, fungi	K00420	QCR10, UQCR; ubiquinol-cytochrome c reductase subunit 10	QCR10	-0.636	-0.175	0.014	0.47	0.251251	0.0165269	No DEG	No DEG	Not significant	Not significant	Metabolism	Energy metabolism	Oxidative phosphorylation [PATH:ko00190]	Energy metabolism
A0A0F7SJD9	Ubiquinol cytochrome c reductase, subunit QCR2	K00415	QCR2, UQCRC2; ubiquinol-cytochrome c reductase core subunit 2	QCR2	-0.667	-0.119	0	0.474	0.0819938	0.14532	No DEG	No DEG	Not significant	Not significant	Metabolism	Energy metabolism	Oxidative phosphorylation [PATH:ko00190]	Energy metabolism
A0A0F7SUN0	Vacuolar H-ATPase V1 sector, subunit C	K02148	ATPeV1C, ATP6C; V-type H+-transporting ATPase subunit C	VMA5	-0.842	-0.538	0.027	0.127	0.329199	-0.384843	No DEG	No DEG	Not significant	Not significant	Metabolism	Energy metabolism	Oxidative phosphorylation [PATH:ko00190]	Energy metabolism
A0A0F7SQP0	Aspartate aminotransferase (2)	K14455	GOT2; aspartate aminotransferase, mitochondrial [EC:2.6.1.1]	GOT2	-0.978	-0.282	0.006	0.313	-0.428642	0.168313	No DEG	No DEG	Not significant	Not significant	Metabolism	Energy metabolism	Carbon fixation in photosynthetic [PATH:ko00710]	Energy metabolism
A0A0F7SJS4	D-3-phosphoglycerate dehydrogenase 2	K00058	serA, PHGDH; D-3-phosphoglycerate dehydrogenase / 2-oxoglutarate reductase [EC:1.1.1.95 1.1.1.399]	PHGDH	-1.031	-0.676	0	0	0.0639548	-0.0563153	No DEG	No DEG	Not significant	Not significant	Metabolism	Energy metabolism	Methane metabolism [PATH:ko00680]	Energy metabolism
A0A0F7SKG2	Aspartate aminotransferase (1)	K14454	GOT1; aspartate aminotransferase, cytoplasmic [EC:2.6.1.1]	GOT1	-1.368	-0.507	0	0.001	-0.539539	0.495438	No DEG	No DEG	Not significant	Not significant	Metabolism	Energy metabolism	Carbon fixation in photosynthetic [PATH:ko00710]	Energy metabolism
Lipid metabolism
A0A0F7SNH7	Acyl-oxidase	K09478	ACADSB; short/branched chain acyl-CoA dehydrogenase [EC:1.3.99.12]	ACADSB	1.303	0.948	0.006	0.027	1.47437	1.87786	No DEG	DEG	Not significant	EBSeq	Metabolism	Lipid metabolism	Fatty acid degradation [PATH:ko00071]	Lipid metabolism
A0A0F7SXB4	Flavonol reductase/cinnamoyl-CoA reductase	K07748	NSDHL, ERG26; sterol-4alpha-carboxylate 3-dehydrogenase (decarboxylating) [EC:1.1.1.170]	ERG26	0.891	-0.369	0	0.096	-0.336422	-1.84657	No DEG	No DEG	Not significant	Not significant	Metabolism	Lipid metabolism	Steroid biosynthesis [PATH:ko00100]	Lipid metabolism
A0A0F7SP07	Acetyl-c-acyltransferase	K07513	ACAA1; acetyl-CoA acyltransferase 1 [EC:2.3.1.16]	ACAA1	0.548	0.709	0.08	0.022	0.0284179	0.875849	No DEG	No DEG	Not significant	Not significant	Metabolism	Lipid metabolism	Fatty acid degradation [PATH:ko00071]	Lipid metabolism
A0A0F7SMH3	Alcohol dehydrogenase (2)	K18097	GCY1; glycerol 2-dehydrogenase (NADP+) [EC:1.1.1.156]	ADH (2)	0.494	0.49	0.015	0.015	-0.620459	0.51677	No DEG	No DEG	EBSeq	Not significant	Metabolism	Lipid metabolism	Glycerolipid metabolism [PATH:ko00561]	Lipid metabolism
A0A0F7SFM7	Glycerol-3-phosphate dehydrogenase	K00111	glpA, glpD; glycerol-3-phosphate dehydrogenase [EC:1.1.5.3]	GUT2	0.418	0.588	0.037	0.002	-0.569938	0.172852	No DEG	No DEG	EBSeq	Not significant	Metabolism	Lipid metabolism	Glycerophospholipid metabolism [PATH:ko00564]	Lipid metabolism
A0A0F7SU12	Fatty acid synthase complex subunit beta	K00668	FAS1; fatty acid synthase subunit beta, fungi type [EC:2.3.1.86]	FAS1	0.393	0.299	0.004	0.038	-0.502223	-1.31246	No DEG	No DEG	Not significant	Not significant	Metabolism	Lipid metabolism	Fatty acid biosynthesis [PATH:ko00061]	Lipid metabolism
A0A0F7SKH5	Glycerol-3-phosphate dehydrogenase [NAD(+)]	K00006	GPD1; glycerol-3-phosphate dehydrogenase (NAD+) [EC:1.1.1.8]	GPD1	-0.203	0.619	0.318	0	0.219528	0.249577	No DEG	No DEG	Not significant	Not significant	Metabolism	Lipid metabolism	Glycerophospholipid metabolism [PATH:ko00564]	Lipid metabolism
A0A0F7SPR5	Phosphatase	K06116	GPP; glycerol-1-phosphatase [EC:3.1.3.21]	GPP	-0.225	0.378	0.258	0.033	-0.780319	-0.247754	No DEG	No DEG	EBSeq	Not significant	Metabolism	Lipid metabolism	Glycerolipid metabolism [PATH:ko00561]	Lipid metabolism
Nucleotide metabolism
A0A0F7SY43	Exopolyphosphatases and related proteins	K01514	PRUNE, PPX1; exopolyphosphatase [EC:3.6.1.11]	PPX1	ND	0.746	ND	0.048	0.842744	-0.117544	No DEG	No DEG	EBSeq	Not significant	Metabolism	Nucleotide metabolism	Purine metabolism [PATH:ko00230]	Nucleotide metabolism
A0A0F7ST04	Prtase-like protein	K00761	upp, UPRT; uracil phosphoribosyltransferase [EC:2.4.2.9]	UPRT	0.635	0.823	0.129	0.041	-0.12739	-0.642013	No DEG	No DEG	Not significant	EBSeq	Metabolism	Nucleotide metabolism	Pyrimidine metabolism [PATH:ko00240]	Nucleotide metabolism
A0A0F7SLM2	Transthyretin and related proteins	K07127	uraH, pucM, hiuH; 5-hydroxyisourate hydrolase [EC:3.5.2.17]	uraH	0.32	0.662	0.305	0.017	0.714246	-0.266204	No DEG	No DEG	Not significant	Not significant	Metabolism	Nucleotide metabolism	Purine metabolism [PATH:ko00230]	Nucleotide metabolism
A0A0F7SFP0	Adenylate kinase	K00939	adk, AK; adenylate kinase [EC:2.7.4.3]	ADK1	-0.384	-0.076	0.027	0.62	-0.493726	-0.814404	No DEG	No DEG	Not significant	Not significant	Metabolism	Nucleotide metabolism	Purine metabolism [PATH:ko00230]	Nucleotide metabolism
A0A1I9Q720	NADP-dependent dehydrogenase	K16066	ydfG; 3-hydroxy acid dehydrogenase / malonic semialdehyde reductase [EC:1.1.1.381 1.1.1.-]	ydfG	-0.461	0.101	0.004	0.548	0.587615	1.00702	No DEG	No DEG	Not significant	Not significant	Metabolism	Nucleotide metabolism	Pyrimidine metabolism [PATH:ko00240]	Nucleotide metabolism
A0A0F7SW37	Gmp synthase	K01951	guaA, GMPS; GMP synthase (glutamine-hydrolysing) [EC:6.3.5.2]	GMPS	-0.519	-0.145	0.001	0.378	-0.429098	0.00772027	No DEG	No DEG	EBSeq	Not significant	Metabolism	Nucleotide metabolism	Purine metabolism [PATH:ko00230]	Nucleotide metabolism
A0A0F7SPN7	Amidophosphoribosyltransferase	K00764	purF, PPAT; amidophosphoribosyltransferase [EC:2.4.2.14]	ADE4	-0.661	-0.397	0.001	0.041	-0.815749	0.0415275	No DEG	No DEG	Not significant	Not significant	Metabolism	Nucleotide metabolism	Purine metabolism [PATH:ko00230]	Nucleotide metabolism
Amino acid metabolism
A0A0F7ST12	Glucose oxidase	K00115	GLD; glucose 1-dehydrogenase (FAD, quinone) [EC:1.1.5.9]	GOD	0.882	0.897	0.001	0	1.81403	0.852823	DEG	No DEG	EBSeq	Not significant	Metabolism	Carbohydrate metabolism	Pentose phosphate pathway [PATH:ko00030]	Carbohydrate metabolism
A0A0F7SQK0	Thioredoxin-like fold	K00799	GST, gst; glutathione S-transferase [EC:2.5.1.18]	GST	0.585	0.551	0.023	0.022	1.23844	0.941146	DEG	No DEG	EBSeq	EBSeq	Metabolism	Metabolism of other amino acids	Glutathione metabolism [PATH:ko00480]	Amino acid metabolism
A0A0F7SM14	S-adenosyl-l-homocysteine hydrolase	K01251	E3.3.1.1, ahcY; adenosylhomocysteinase [EC:3.3.1.1]	SAH1	0.123	-0.475	0.416	0.001	0.329388	0.673712	No DEG	No DEG	Not significant	Not significant	Metabolism	Amino acid metabolism	Cysteine and methionine metabolism [PATH:ko00270]	Amino acid metabolism
A0A0F7SN58	Threonine dehydratase	K01754	E4.3.1.19, ilvA, tdcB; threonine dehydratase [EC:4.3.1.19]	ILV1	-0.253	-0.651	0.381	0.033	-0.0966962	0.881998	No DEG	No DEG	Not significant	Not significant	Metabolism	Amino acid metabolism	Glycine, serine and threonine metabolism [PATH:ko00260]	Amino acid metabolism
A0A0F7SEN8	Imidazoleglycerol phosphate synthase	K01663	HIS7; imidazole glycerol-phosphate synthase [EC:4.3.2.10]	HIS7	-0.309	-0.351	0.102	0.047	0.334759	0.641927	No DEG	No DEG	Not significant	Not significant	Metabolism	Amino acid metabolism	Histidine metabolism [PATH:ko00340]	Amino acid metabolism
A0A0F7SMB7	Argininosuccinate lyase	K01755	argH, ASL; argininosuccinate lyase [EC:4.3.2.1]	ASL	-0.357	-0.287	0.014	0.058	-0.848067	-0.386222	No DEG	No DEG	Not significant	Not significant	Metabolism	Amino acid metabolism	Alanine, aspartate and glutamate metabolism [PATH:ko00250]	Amino acid metabolism
A0A0F7SNT6	Aspartate-semialdehyde dehydrogenase	K00133	asd; aspartate-semialdehyde dehydrogenase [EC:1.2.1.11]	HOM2	-0.386	-0.238	0.023	0.174	-0.601683	0.126747	No DEG	No DEG	Not significant	Not significant	Metabolism	Amino acid metabolism	Glycine, serine and threonine metabolism [PATH:ko00260]	Amino acid metabolism
A0A0F7SKF8	Methionyl-trna synthetase	K01874	MARS, metG; methionyl-tRNA synthetase [EC:6.1.1.10]	MARS	-0.412	-0.196	0.027	0.329	0.00704092	0.731492	No DEG	No DEG	Not significant	Not significant	Metabolism	Metabolism of other amino acids	Selenocompound metabolism [PATH:ko00450]	Amino acid metabolism
A0A0F7SW05	Carbon-nitrogen hydrolase	K13566	NIT2, yafV; omega-amidase [EC:3.5.1.3]	NIT2	-0.421	-0.137	0.028	0.497	-2.03942	-0.20811	No DEG	No DEG	Not significant	Not significant	Metabolism	Amino acid metabolism	Alanine, aspartate and glutamate metabolism [PATH:ko00250]	Amino acid metabolism
A0A0F7SJE7	3-isopropylmalate dehydratase	K01702	LEU1; 3-isopropylmalate dehydratase [EC:4.2.1.33]	LEU1	-0.459	-0.293	0.004	0.074	-0.324342	1.13919	No DEG	DEG	EBSeq	EBSeq	Metabolism	Amino acid metabolism	Valine, leucine and isoleucine biosynthesis [PATH:ko00290]	Amino acid metabolism
A0A0F7SEB5	Atp phosphoribosyltransferase	K00765	hisG; ATP phosphoribosyltransferase [EC:2.4.2.17]	HIS1	-0.483	-0.699	0.006	0	-0.00233534	-0.730874	No DEG	No DEG	Not significant	EBSeq	Metabolism	Amino acid metabolism	Histidine metabolism [PATH:ko00340]	Amino acid metabolism
A0A0F7SF13	Mitochondrial nad-homo-isocitrate dehydrogenase	K05824	LYS12; homoisocitrate dehydrogenase [EC:1.1.1.87]	LYS12	-0.491	-0.25	0	0.118	-0.581108	-0.693324	No DEG	No DEG	Not significant	Not significant	Metabolism	Amino acid metabolism	Lysine biosynthesis [PATH:ko00300]	Amino acid metabolism
A0A0F7SWV7	Anthranilate synthase component	K01657	trpE; anthranilate synthase component I [EC:4.1.3.27]	TRP2	-0.509	-0.397	0.002	0.018	0.463657	0.570712	No DEG	No DEG	Not significant	Not significant	Metabolism	Amino acid metabolism	Phenylalanine, tyrosine and tryptophan biosynthesis [PATH:ko00400]	Amino acid metabolism
A0A0F7SXZ6	S-adenosylmethionine synthase	K00789	metK; S-adenosylmethionine synthetase [EC:2.5.1.6]	SAM1	-0.572	-0.626	0	0	0.100297	-0.353029	No DEG	No DEG	Not significant	Not significant	Metabolism	Amino acid metabolism	Cysteine and methionine metabolism [PATH:ko00270]	Amino acid metabolism
A0A0F7SPP3	Phospho-2-dehydro-3-deoxyheptonate aldolase	K01626	E2.5.1.54, aroF, aroG, aroH; 3-deoxy-7-phosphoheptulonate synthase [EC:2.5.1.54]	ARO3	-0.636	-0.269	0.002	0.158	-0.573069	0.160236	No DEG	No DEG	Not significant	Not significant	Metabolism	Amino acid metabolism	Phenylalanine, tyrosine and tryptophan biosynthesis [PATH:ko00400]	Amino acid metabolism
A0A0F7SQT5	Diamine acetyltransferase	K00657	speG, SAT; diamine N-acetyltransferase [EC:2.3.1.57]	SAT	-0.637	-0.598	0.111	0.031	0.663834	-0.117435	No DEG	No DEG	Not significant	Not significant	Metabolism	Amino acid metabolism	Arginine and proline metabolism [PATH:ko00330]	Amino acid metabolism
A0A0F7SEP1	L-aminoadipate-semialdehyde dehydrogenase	K00143	LYS2; L-2-aminoadipate reductase [EC:1.2.1.95]	LYS2	-0.638	-0.569	0.002	0.003	-0.358219	-0.399554	No DEG	No DEG	Not significant	Not significant	Metabolism	Amino acid metabolism	Lysine biosynthesis [PATH:ko00300]	Amino acid metabolism
A0A0F7SID1	Homoserine kinase	K00872	thrB1; homoserine kinase [EC:2.7.1.39]	THR1	-0.665	-0.252	0.026	0.361	-1.00368	-0.758053	No DEG	No DEG	Not significant	Not significant	Metabolism	Amino acid metabolism	Glycine, serine and threonine metabolism [PATH:ko00260]	Amino acid metabolism
A0A0F7SQW7	Cobalamin-independent methionine synthase	K00549	metE; 5-methyltetrahydropteroyltriglutamate--homocysteine methyltransferase [EC:2.1.1.14]	MET6	-0.771	-0.555	0.001	0.001	-0.809602	-0.616094	No DEG	No DEG	Not significant	Not significant	Metabolism	Amino acid metabolism	Cysteine and methionine metabolism [PATH:ko00270]	Amino acid metabolism
A0A0F7SHI1	Saccharopine dehydrogenase [NAD(+), L-lysine-forming]	K00290	LYS1; saccharopine dehydrogenase (NAD+, L-lysine forming) [EC:1.5.1.7]	LYS1	-0.857	-0.269	0	0.142	-0.168877	0.299571	No DEG	No DEG	Not significant	Not significant	Metabolism	Amino acid metabolism	Lysine biosynthesis [PATH:ko00300]	Amino acid metabolism
A0A0F7SPN2	Dihydroxy-acid dehydratase	K01687	ilvD; dihydroxy-acid dehydratase [EC:4.2.1.9]	ILV3	-0.871	-0.392	0	0.005	-0.562742	0.866236	No DEG	No DEG	Not significant	Not significant	Metabolism	Amino acid metabolism	Valine, leucine and isoleucine biosynthesis [PATH:ko00290]	Amino acid metabolism
A0A0F7SK34	Ketol-acid reductoisomerase, mitochondrial	K00053	ilvC; ketol-acid reductoisomerase [EC:1.1.1.86]	ILV5	-1.039	-0.17	0.001	0.332	-0.646826	0.65829	No DEG	No DEG	EBSeq	EBSeq	Metabolism	Amino acid metabolism	Valine, leucine and isoleucine biosynthesis [PATH:ko00290]	Amino acid metabolism
A0A0F7SQ36	Tryptophan synthase	K01694	TRP; tryptophan synthase [EC:4.2.1.20]	TRP	-1.054	-0.578	0	0	-0.622452	0.597286	No DEG	No DEG	Not significant	Not significant	Metabolism	Amino acid metabolism	Glycine, serine and threonine metabolism [PATH:ko00260]	Amino acid metabolism
A0A0F7SPC9	Branched-chain-amino-acid aminotransferase (2)	K00826	E2.6.1.42, ilvE; branched-chain amino acid aminotransferase [EC:2.6.1.42]	BAT1 (2)	-1.09	-0.77	0.002	0.002	-0.354486	-0.146477	No DEG	No DEG	Not significant	Not significant	Metabolism	Amino acid metabolism	Cysteine and methionine metabolism [PATH:ko00270]	Amino acid metabolism
A0A0F7SJB0	Asparagine synthase (Glutamine-hydrolyzing)	K01953	asnB, ASNS; asparagine synthase (glutamine-hydrolysing) [EC:6.3.5.4]	ASNS	-1.141	-0.74	0.004	0.004	-0.653653	-0.358896	No DEG	No DEG	Not significant	Not significant	Metabolism	Amino acid metabolism	Alanine, aspartate and glutamate metabolism [PATH:ko00250]	Amino acid metabolism
A0A0F7SSL1	3-hydroxyanthranilate 3,4-dioxygenase	K00452	HAAO; 3-hydroxyanthranilate 3,4-dioxygenase [EC:1.13.11.6]	BNA1	-1.348	-0.751	0.004	0.038	-0.47527	0.0255421	No DEG	No DEG	Not significant	Not significant	Metabolism	Amino acid metabolism	Tryptophan metabolism [PATH:ko00380]	Amino acid metabolism
A0A0F7SUF0	Histidinol-phosphate aminotransferase	K00817	hisC; histidinol-phosphate aminotransferase [EC:2.6.1.9]	HIS5	-1.394	-0.951	0	0	0.720399	0.807919	No DEG	No DEG	Not significant	Not significant	Metabolism	Amino acid metabolism	Histidine metabolism [PATH:ko00340]	Amino acid metabolism
A0A1C9U690	PLP-dependent aminotransferase	K20247	EGT2; hercynylcysteine S-oxide lyase [EC:4.4.1.36]	AAT1	-1.434	-0.958	0	0	0.120404	0.0470363	No DEG	No DEG	Not significant	Not significant	Metabolism	Amino acid metabolism	Histidine metabolism [PATH:ko00340]	Amino acid metabolism
A0A0F7SL73	Branched-chain-amino-acid aminotransferase (1)	K00826	E2.6.1.42, ilvE; branched-chain amino acid aminotransferase [EC:2.6.1.42]	BAT1 (1)	-1.599	-0.613	0	0	-0.630452	0.237876	No DEG	No DEG	Not significant	Not significant	Metabolism	Amino acid metabolism	Cysteine and methionine metabolism [PATH:ko00270]	Amino acid metabolism
A0A0F7SUL7	Aromatic amino acid aminotransferase and related proteins	K00838	ARO8; aromatic amino acid aminotransferase I / 2-aminoadipate transaminase [EC:2.6.1.57 2.6.1.39 2.6.1.27 2.6.1.5]	ARO8	-1.604	-1.503	0	0.001	0.288582	1.19625	No DEG	No DEG	Not significant	Not significant	Metabolism	Amino acid metabolism	Cysteine and methionine metabolism [PATH:ko00270]	Amino acid metabolism
Metabolism of cofactors, vitamins and secondary metabolites
A0A0F7SY35	Thiamine thiazole synthase	K03146	THI4, THI1; cysteine-dependent adenosine diphosphate thiazole synthase [EC:2.4.2.60]	THI4, THI1	0.922	0.185	0	0.313	-0.0974395	-0.784003	No DEG	No DEG	Not significant	Not significant	Metabolism	Metabolism of cofactors and vitamins	Thiamine metabolism [PATH:ko00730]	Metabolism of cofactors, vitamins and secondary metabolites
A0A0F7SGT8	Porphobilinogen deaminase	K01749	hemC, HMBS; hydroxymethylbilane synthase [EC:2.5.1.61]	HMBS	0.715	0.186	0.031	0.532	-0.044138	-0.31773	No DEG	No DEG	Not significant	Not significant	Metabolism	Metabolism of cofactors and vitamins	Porphyrin and chlorophyll metabolism [PATH:ko00860]	Metabolism of cofactors, vitamins and secondary metabolites
A0A0F7SLN5	Uncharacterized protein	K16375	fkbB; polyketide synthase FkbB	fkbB	-0.086	1	0.597	0.003	1.28533	2.47814	DEG	DEG	EBSeq	DESeq2	Metabolism	Metabolism of terpenoids and polyketides	Type I polyketide structures [PATH:ko01052]	Metabolism of cofactors, vitamins and secondary metabolites
A0A0F7SPM3	Glutamate-trna ligase	K01885	EARS, gltX; glutamyl-tRNA synthetase [EC:6.1.1.17]	EARS	-0.533	-0.385	0.007	0.028	-0.383827	-0.450999	No DEG	No DEG	Not significant	Not significant	Metabolism	Metabolism of cofactors and vitamins	Porphyrin and chlorophyll metabolism [PATH:ko00860]	Metabolism of cofactors, vitamins and secondary metabolites
A0A0F7SME3	SsuA/THI5-like	K18278	THI5; pyrimidine precursor biosynthesis enzyme	THI5	-0.586	-1.318	0	0	-0.352148	-1.02362	No DEG	No DEG	Not significant	Not significant	Metabolism	Metabolism of cofactors and vitamins	Thiamine metabolism [PATH:ko00730]	Metabolism of cofactors, vitamins and secondary metabolites
A0A0F7SWT6	3,4-dihydroxy-2-butanone 4-phosphate synthase	K02858	ribB, RIB3; 3,4-dihydroxy 2-butanone 4-phosphate synthase [EC:4.1.99.12]	RIB3	-0.608	-0.967	0.275	0.019	0.248667	0.377075	No DEG	No DEG	Not significant	Not significant	Metabolism	Metabolism of cofactors and vitamins	Riboflavin metabolism [PATH:ko00740]	Metabolism of cofactors, vitamins and secondary metabolites
A0A0F7SLU4	Glutamine-dependent nad synthetase with gat domain-containing protein	K01950	E6.3.5.1, NADSYN1, QNS1, nadE; NAD+ synthase (glutamine-hydrolysing) [EC:6.3.5.1]	QNS1	-0.744	-0.868	0.202	0.041	0.0375155	0.398015	No DEG	No DEG	Not significant	Not significant	Metabolism	Metabolism of cofactors and vitamins	Nicotinate and nicotinamide metabolism [PATH:ko00760]	Metabolism of cofactors, vitamins and secondary metabolites
A0A0F7SYX7	NADH pyrophosphatase I of the Nudix family of hydrolases	K03426	E3.6.1.22, NUDT12, nudC; NAD+ diphosphatase [EC:3.6.1.22]	NUDT12	-0.971	-0.89	0.07	0.027	0.459026	-0.000633438	No DEG	No DEG	Not significant	Not significant	Metabolism	Metabolism of cofactors and vitamins	Nicotinate and nicotinamide metabolism [PATH:ko00760]	Metabolism of cofactors, vitamins and secondary metabolites
A0A0F7SIU1	Vitamin b6 biosynthesis protein	K06215	pdxS, pdx1; pyridoxal 5'-phosphate synthase pdxS subunit [EC:4.3.3.6]	SNZ1	-1.491	-1.298	0.001	0.001	-1.27352	-1.35029	No DEG	No DEG	Not significant	Not significant	Metabolism	Metabolism of cofactors and vitamins	Vitamin B6 metabolism [PATH:ko00750]	Metabolism of cofactors, vitamins and secondary metabolites
Metabolism of other compounds
A0A0F7SIS4	Carboxypeptidase s	K01293	E3.4.17.4; Gly-Xaa carboxypeptidase [EC:3.4.17.4]	CPS1	0.832	1.532	0.034	0	0.134805	0.685192	No DEG	No DEG	Not significant	Not significant	Brite Hierarchies	Protein families: metabolism	Peptidases [BR:ko01002]	Metabolism of other compounds
A0A0F7SHM0	Uncharacterized protein	K20674	MODSP; modular serine protease [EC:3.4.21.-]	MODSP	0.71	-0.003	0.041	0.764	0.126828	-0.452178	No DEG	No DEG	Not significant	EBSeq	Brite Hierarchies	Protein families: metabolism	Protein phosphatases and associated proteins [BR:ko01009]	Metabolism of other compounds
A0A0F7SX22	Aldo/keto reductase family proteins (2)	K06221	dkgA; 2,5-diketo-D-gluconate reductase A [EC:1.1.1.346]	dkgA	0.633	1.057	0.102	0.014	0.187009	1.1791	No DEG	No DEG	Not significant	Not significant	Not included in Pathway or Brite	Unclassified: metabolism	Enzymes with EC numbers	Metabolism of other compounds
A0A0F7SNS6	Aryl-alcohol dehydrogenase	K05882	E1.1.1.91; aryl-alcohol dehydrogenase (NADP+) [EC:1.1.1.91]	E1.1.1.91	0.557	-0.04	0.002	0.714	0.335941	1.24	No DEG	No DEG	Not significant	Not significant	Not included in Pathway or Brite	Unclassified: metabolism	Enzymes with EC numbers	Metabolism of other compounds
A0A0F7SEU3	Peptidyl-prolyl cis-trans isomerase	K01802	E5.2.1.8; peptidylprolyl isomerase [EC:5.2.1.8]	E5.2.1.8	0.42	-0.214	0.027	0.314	0.0819114	-0.116689	No DEG	No DEG	Not significant	Not significant	Not Included in Pathway or Brite	Unclassified: metabolism	Enzymes with EC numbers	Metabolism of other compounds
A0A0F7SHQ9	Uncharacterized protein	K08114	PTPRZ; receptor-type tyrosine-protein phosphatase zeta [EC:3.1.3.48]	PTPRZ	0.365	0.227	0.041	0.257	ND	ND	ND	ND	ND	ND	Brite Hierarchies	Protein families: metabolism	Protein phosphatases and associated proteins [BR:ko01009]	Metabolism of other compounds
A0A0F7STP4	Glycosyl transferase, family 1	K22248	TP; alpha,alpha-trehalose phosphorylase (configuration-retaining) [EC:2.4.1.231]	TP	0.005	0.87	0.7	0.027	-0.988347	0.546264	No DEG	No DEG	Not significant	Not significant	Not included in Pathway or Brite	Unclassified: metabolism	Enzymes with EC numbers	Metabolism of other compounds
A0A0F7SNM4	NADH:flavin oxidoreductase/12-oxophytodienoate reductase	K00354	E1.6.99.1; NADPH2 dehydrogenase [EC:1.6.99.1]	E1.6.99.1	-0.088	-0.618	0.52	0	1.04775	1.04767	No DEG	No DEG	Not significant	Not significant	Not Included in Pathway or Brite	Unclassified: metabolism	Enzymes with EC numbers	Metabolism of other compounds
A0A0F7SIP6	Mitochondrial processing peptidase beta subunit	K17732	PMPCB, MAS1; mitochondrial-processing peptidase subunit beta [EC:3.4.24.64]	MAS1	-0.424	0.025	0.004	0.738	-0.298196	-0.268366	No DEG	No DEG	Not significant	Not significant	Brite Hierarchies	Protein families: metabolism	Peptidases [BR:ko01002]	Metabolism of other compounds
A0A0F7SUR1	Nadh dehydrogenase	K17871	ndh1; NADH:ubiquinone reductase (non-electrogenic) [EC:1.6.5.9]	NDH1	-0.535	-0.143	0.002	0.43	-0.381424	0.743999	No DEG	No DEG	Not significant	Not significant	Not included in Pathway or Brite	Unclassified: metabolism	Enzymes with EC numbers	Metabolism of other compounds
Genetic information processing
A0A0F7SHN3	DNA-directed RNA polymerase subunit	K02999	RPA1, POLR1A; DNA-directed RNA polymerase I subunit RPA1 [EC:2.7.7.6]	RPA1	0.837	0.293	0.047	0.495	-0.386817	-0.700224	No DEG	No DEG	Not significant	Not significant	Genetic Information Processing	Transcription	RNA polymerase [PATH:ko03020]	Genetic information processing
A0A0F7SYA5	20s proteasome subunit	K02739	PSMB7; 20S proteasome subunit beta 2 [EC:3.4.25.1]	PSMB7	0.833	0.479	0.013	0.125	0.0992956	-0.911856	No DEG	No DEG	Not significant	Not significant	Genetic Information Processing	Folding, sorting and degradation	Proteasome [PATH:ko03050]	Genetic information processing
A0A0F7SU80	Uncharacterized conserved protein	K01309	MINDY1_2; ubiquitin carboxyl-terminal hydrolase MINDY-1/2 [EC:3.4.19.12]	MINDY1_2	0.786	0.437	0.006	0.096	1.24333	-0.868492	No DEG	No DEG	Not significant	Not significant	Brite Hierarchies	Protein families: genetic information processing	Ubiquitin system [BR:ko04121]	Genetic information processing
A0A0F7SR49	Perilipin	K20287	PLIN3; perilipin-3	PLIN3	0.778	1.93	0	0	0.470612	0.4821	No DEG	No DEG	Not significant	Not significant	Brite Hierarchies	Protein families: genetic information processing	Membrane trafficking [BR:ko04131]	Genetic information processing
A0A0F7SYM7	Translation initiation factor 5 (EIF-5)	K03262	EIF5; translation initiation factor 5	EIF5	0.753	0.181	0.038	0.571	0.464383	-0.108579	No DEG	No DEG	Not significant	Not significant	Genetic Information Processing	Translation	RNA transport [PATH:ko03013]	Genetic information processing
A0A0F7SJU4	Cysteine peroxiredoxin	K02726	PSMA2; 20S proteasome subunit alpha 2 [EC:3.4.25.1]	PSMA2	0.59	0.135	0	0.456	-0.525642	-1.37734	No DEG	No DEG	Not significant	Not significant	Genetic Information Processing	Folding, sorting and degradation	Proteasome [PATH:ko03050]	Genetic information processing
A0A0F7SQU6	Proteasome subunit beta type	K02732	PSMB1; 20S proteasome subunit beta 6 [EC:3.4.25.1]	PSMB1	0.497	0.221	0.026	0.32	0.0350388	-0.532935	No DEG	No DEG	Not significant	EBSeq	Genetic Information Processing	Folding, sorting and degradation	Proteasome [PATH:ko03050]	Genetic information processing
A0A0F7SMQ8	Uncharacterized protein	K22016	MUC3_17; mucin-3/17	MUC3_17	0.495	0.392	0.04	0.114	-0.0868305	-0.0267775	No DEG	No DEG	Not significant	Not significant	Brite Hierarchies	Protein families: genetic information processing	Membrane trafficking [BR:ko04131]	Genetic information processing
A0A0F7SY06	Uncharacterized integral membrane protein	K20724	TMEM33; transmembrane protein 33	TMEM33	0.438	0.691	0.133	0.017	0.506921	0.716409	No DEG	No DEG	Not significant	Not significant	Brite Hierarchies	Protein families: genetic information processing	Membrane trafficking [BR:ko04131]	Genetic information processing
A0A0F7SVC8	Gtp-binding protein ypt1	K07874	RAB1A; Ras-related protein Rab-1A	RAB1A	0.39	0.209	0.016	0.267	-0.0287617	-0.178109	No DEG	No DEG	Not significant	Not significant	Brite Hierarchies	Protein families: genetic information processing	Membrane trafficking [BR:ko04131]	Genetic information processing
A0A0F7SQW1	Mitochondrial pyruvate carrier	K22139	MPC2; mitochondrial pyruvate carrier 2	MPC2	0.371	0.78	0.458	0.043	-0.0974413	-0.736609	No DEG	No DEG	Not significant	Not significant	Brite Hierarchies	Protein families: genetic information processing	Mitochondrial biogenesis [BR:ko03029]	Genetic information processing
A0A0F7SJV2	Stress-responsive protein Ish1	K22016	MUC3_17; mucin-3/17	MUC3_17	0.191	0.382	0.256	0.013	1.02997	1.34003	DEG	DEG	EBSeq	EBSeq	Brite Hierarchies	Protein families: genetic information processing	Membrane trafficking [BR:ko04131]	Genetic information processing
A0A0F7SX87	B-cell receptor-associated protein and related proteins	K14009	BCAP31, BAP31; B-cell receptor-associated protein 31	YET3	0.17	0.575	0.464	0.012	0.74359	0.51118	No DEG	No DEG	Not significant	Not significant	Genetic Information Processing	Folding, sorting and degradation	Protein processing in endoplasmic reticulum [PATH:ko04141]	Genetic information processing
A0A0F7SLT3	Uncharacterized conserved protein	K23499	RMND1; required for meiotic nuclear division protein 1	RMND1	0.023	0.62	0.685	0.016	0.487181	2.71548	No DEG	DEG	Not significant	DESeq2	Brite Hierarchies	Protein families: genetic information processing	Mitochondrial biogenesis [BR:ko03029]	Genetic information processing
A0A0F7SIF5	RNA recognition motif domain	K13165	SFRS12; splicing factor, arginine/serine-rich 12	SFRS12	0.014	0.389	0.684	0.025	0.573946	0.744714	No DEG	No DEG	Not significant	Not significant	Brite Hierarchies	Protein families: genetic information processing	Spliceosome [BR:ko03041]	Genetic information processing
A0A0F7SW86	Mitochondrial 50s ribosomal protein l3	K02906	RP-L3, MRPL3, rplC; large subunit ribosomal protein L3	MRPL9	-0.011	0.807	0.694	0.001	0.811047	0.337161	No DEG	No DEG	Not significant	Not significant	Genetic Information Processing	Translation	Ribosome [PATH:ko03010]	Genetic information processing
A0A0F7SP66	Epsilon dna polymerase	K02325	POLE2; DNA polymerase epsilon subunit 2 [EC:2.7.7.7]	POLE2	-0.027	0.62	0.657	0.001	0.888721	-0.569192	No DEG	No DEG	Not significant	Not significant	Genetic Information Processing	Replication and repair	DNA replication [PATH:ko03030]	Genetic information processing
A0A0F7SME8	Uncharacterized protein	K03252	EIF3C; translation initiation factor 3 subunit C	EIF3C	-0.055	0.539	0.624	0.033	0.296191	-0.659202	No DEG	No DEG	Not significant	EBSeq	Genetic Information Processing	Translation	RNA transport [PATH:ko03013]	Genetic information processing
A0A0D4CFV9	Glutaredoxin	K03676	grxC, GLRX, GLRX2; glutaredoxin 3	GRX	-0.064	-1.01	0.576	0	0.169078	-0.412735	No DEG	No DEG	Not significant	Not significant	Brite Hierarchies	Protein families: genetic information processing	Chaperones and folding catalysts [BR:ko03110]	Genetic information processing
A0A0F7SPM2	Sec61 protein translocation complex, beta subunit	K09481	SEC61B, SBH2; protein transport protein SEC61 subunit beta	SBH1	-0.073	1.106	0.629	0.011	0.126436	-0.129958	No DEG	No DEG	Not significant	Not significant	Genetic Information Processing	Folding, sorting and degradation	Protein export [PATH:ko03060]	Genetic information processing
A0A0F7SSL5	Histone h3	K11253	H3; histone H3	H3	-0.14	0.716	0.514	0.03	0.350366	0.261856	No DEG	No DEG	Not significant	Not significant	Brite Hierarchies	Protein families: genetic information processing	Chromosome and associated proteins [BR:ko03036]	Genetic information processing
A0A0F7SY40	Peptidylprolyl isomerase	K03772	fkpA; FKBP-type peptidyl-prolyl cis-trans isomerase FkpA [EC:5.2.1.8]	fkpA	-0.142	-0.589	0.423	0.003	0.28809	1.06943	No DEG	DEG	Not significant	EBSeq	Brite Hierarchies	Protein families: genetic information processing	Chaperones and folding catalysts [BR:ko03110]	Genetic information processing
A0A0F7SQX6	Uncharacterized protein	K03006	RPB1, POLR2A; DNA-directed RNA polymerase II subunit RPB1 [EC:2.7.7.6]	RPO21	-0.146	0.69	0.529	0.04	0.041782	0.0553191	No DEG	No DEG	Not significant	Not significant	Genetic Information Processing	Transcription	RNA polymerase [PATH:ko03020]	Genetic information processing
A0A0F7SMX6	60s acidic ribosomal protein p1	K02942	RP-LP1, RPLP1; large subunit ribosomal protein LP1	RPP1A	-0.164	-0.627	0.442	0.013	-0.645929	-0.341063	No DEG	No DEG	EBSeq	Not significant	Genetic Information Processing	Translation	Ribosome [PATH:ko03010]	Genetic information processing
A0A0F7SNM6	60 kDa chaperonin	K04077	groEL, HSPD1; chaperonin GroEL	HSP60	-0.327	-0.157	0.026	0.344	-0.363642	-0.260757	No DEG	No DEG	Not significant	Not significant	Genetic Information Processing	Folding, sorting and degradation	RNA degradation [PATH:ko03018]	Genetic information processing
A0A0F7SZ34	Translation initiation factor 2B, gamma subunit (EIF-2Bgamma/GCD1)	K03241	EIF2B3; translation initiation factor eIF-2B subunit gamma	EIF2B3	-0.336	0.776	0.36	0.038	0.0740497	-0.324347	No DEG	No DEG	Not significant	Not significant	Genetic Information Processing	Translation	RNA transport [PATH:ko03013]	Genetic information processing
A0A0F7SMC9	40S ribosomal protein S12	K02951	RP-S12e, RPS12; small subunit ribosomal protein S12e	RPS12	-0.347	-0.732	0.072	0	-0.00847487	-0.387823	No DEG	No DEG	Not significant	Not significant	Genetic Information Processing	Translation	Ribosome [PATH:ko03010]	Genetic information processing
A0A0F7SIB2	60s acidic ribosomal protein p2	K02943	RP-LP2, RPLP2; large subunit ribosomal protein LP2	RPP2A	-0.351	-0.892	0.049	0.002	0.163477	-0.00477244	No DEG	No DEG	Not significant	Not significant	Genetic Information Processing	Translation	Ribosome [PATH:ko03010]	Genetic information processing
A0A0F7SJ87	Heat shock protein (2)	K04043	dnaK, HSPA9; molecular chaperone DnaK	SSC1	-0.363	-0.13	0.011	0.428	-0.0977645	0.370489	No DEG	No DEG	Not significant	Not significant	Genetic Information Processing	Folding, sorting and degradation	RNA degradation [PATH:ko03018]	Genetic information processing
A0A0F7SKQ0	MICOS complex subunit	K17786	MOS2; mitochondrial organizing structure protein 2	MOS2	-0.391	-0.092	0.026	0.581	-0.0668363	-0.663743	No DEG	No DEG	Not significant	Not significant	Brite Hierarchies	Protein families: genetic information processing	Mitochondrial biogenesis [BR:ko03029]	Genetic information processing
A0A0F7SGA7	Aspartate-trna ligase	K22503	DARS; aspartyl-tRNA synthetase [EC:6.1.1.12]	DARS	-0.415	-0.307	0.01	0.063	-0.114983	-0.325659	No DEG	No DEG	Not significant	Not significant	Genetic Information Processing	Translation	Aminoacyl-tRNA biosynthesis [PATH:ko00970]	Genetic information processing
A0A0F7SVW6	Valine-trna ligase	K01873	VARS, valS; valyl-tRNA synthetase [EC:6.1.1.9]	VARS	-0.415	-0.326	0.007	0.038	0.0176701	0.391949	No DEG	No DEG	Not significant	Not significant	Genetic Information Processing	Translation	Aminoacyl-tRNA biosynthesis [PATH:ko00970]	Genetic information processing
A0A0F7SQI0	Uncharacterized conserved protein	K11271	DSCC1, DCC1; sister chromatid cohesion protein DCC1	DCC1	-0.418	-0.745	0.264	0.047	0.657807	-0.952317	No DEG	No DEG	Not significant	Not significant	Brite Hierarchies	Protein families: genetic information processing	Chromosome and associated proteins [BR:ko03036]	Genetic information processing
A0A0F7SNF7	p-loop containing nucleoside triphosphate hydrolase protein	K03695	clpB; ATP-dependent Clp protease ATP-binding subunit ClpB	HSP104	-0.451	-0.433	0.027	0.025	-0.114542	0.135895	No DEG	No DEG	Not significant	Not significant	Brite Hierarchies	Protein families: genetic information processing	Chaperones and folding catalysts [BR:ko03110]	Genetic information processing
A0A0F7SL72	Zuotin and related molecular chaperones (DnaJ superfamily), contains DNA-binding domains	K09522	DNAJC2; DnaJ homolog subfamily C member 2	DNAJC2	-0.477	-0.156	0.015	0.437	-0.556844	-0.88399	No DEG	No DEG	Not significant	Not significant	Brite Hierarchies	Protein families: genetic information processing	Chaperones and folding catalysts [BR:ko03110]	Genetic information processing
A0A0F7SHJ1	Nop domain-containing protein	K14565	NOP58; nucleolar protein 58	NOP58	-0.478	-0.044	0.024	0.707	-0.859803	-0.17034	No DEG	No DEG	Not significant	Not significant	Genetic Information Processing	Translation	Ribosome biogenesis in eukaryotes [PATH:ko03008]	Genetic information processing
A0A0F7SQT9	Eukaryotic translation initiation factor 5A	K03263	EIF5A; translation initiation factor 5A	EIF5A	-0.496	-0.393	0.012	0.047	-0.808308	-0.984046	No DEG	No DEG	Not significant	Not significant	Brite Hierarchies	Protein families: genetic information processing	Translation factors [BR:ko03012]	Genetic information processing
A0A0F7SKV8	Lysine--tRNA ligase	K04567	KARS, lysS; lysyl-tRNA synthetase, class II [EC:6.1.1.6]	KARS	-0.501	-0.143	0.005	0.439	-0.109682	0.22225	No DEG	No DEG	Not significant	Not significant	Genetic Information Processing	Translation	Aminoacyl-tRNA biosynthesis [PATH:ko00970]	Genetic information processing
A0A0F7SWC9	40s ribosomal protein s11	K02949	RP-S11e, RPS11; small subunit ribosomal protein S11e	RSP11	-0.515	-0.277	0.012	0.192	0.0875644	-0.284975	No DEG	No DEG	Not significant	Not significant	Genetic Information Processing	Translation	Ribosome [PATH:ko03010]	Genetic information processing
A0A0F7STV2	Thioredoxin-like protein	K03671	trxA; thioredoxin 1	TRX1	-0.542	-0.571	0.04	0.023	-0.0371696	-0.101297	No DEG	No DEG	Not significant	Not significant	Brite Hierarchies	Protein families: genetic information processing	Chaperones and folding catalysts [BR:ko03110]	Genetic information processing
A0A0F7SVV0	Heat shock protein (1)	K03695	clpB; ATP-dependent Clp protease ATP-binding subunit ClpB	HSP104	-0.551	-0.285	0.001	0.096	0.132912	0.409434	No DEG	No DEG	Not significant	Not significant	Brite Hierarchies	Protein families: genetic information processing	Chaperones and folding catalysts [BR:ko03110]	Genetic information processing
A0A0F7ST05	Heat shock protein 70	K03283	HSPA1s; heat shock 70kDa protein 1/2/6/8	HPA1s	-0.564	-0.234	0.008	0.118	-0.701567	-0.535874	No DEG	No DEG	Not significant	Not significant	Genetic Information Processing	Transcription	Spliceosome [PATH:ko03040]	Genetic information processing
A0A0F7SQV1	Heat shock protein hss1	K03283	HSPA1s; heat shock 70kDa protein 1/2/6/8	HPA1s	-0.583	-0.34	0.001	0.016	0.0601268	0.596898	No DEG	No DEG	Not significant	Not significant	Genetic Information Processing	Transcription	Spliceosome [PATH:ko03040]	Genetic information processing
A0A0F7SM04	Eukaryotic translation initiation factor 3 subunit C	K03252	EIF3C; translation initiation factor 3 subunit C	EIF3C	-0.598	-0.258	0.002	0.183	ND	ND	ND	ND	ND	ND	Genetic Information Processing	Translation	RNA transport [PATH:ko03013]	Genetic information processing
A0A0F7SHG0	Arginyl-trna synthetase	K01887	RARS, argS; arginyl-tRNA synthetase [EC:6.1.1.19]	RARS	-0.626	-0.178	0	0.305	-0.133833	0.516064	No DEG	No DEG	Not significant	Not significant	Genetic Information Processing	Translation	Aminoacyl-tRNA biosynthesis [PATH:ko00970]	Genetic information processing
A0A0F7SH72	Elongation factor 3	K03235	EF3, TEF3; elongation factor 3	EF3	-0.634	-0.199	0.001	0.194	-0.564308	-0.299092	No DEG	No DEG	Not significant	Not significant	Brite Hierarchies	Protein families: genetic information processing	Translation factors [BR:ko03012]	Genetic information processing
A0A0F7SGI2	GrpE protein homolog	K03687	GRPE; molecular chaperone GrpE	GRPE	-0.646	-0.342	0.012	0.164	-0.826117	0.105544	No DEG	No DEG	EBSeq	Not significant	Brite Hierarchies	Protein families: genetic information processing	Chaperones and folding catalysts [BR:ko03110]	Genetic information processing
A0A0F7SMP1	Elongation factor Tu	K02358	tuf, TUFM; elongation factor Tu	TUF1	-0.646	-0.269	0	0.112	-0.606285	-0.216989	No DEG	No DEG	Not significant	Not significant	Brite Hierarchies	Protein families: genetic information processing	Translation factors [BR:ko03012]	Genetic information processing
A0A0F7SE89	Ubiquitin-40s ribosomal protein s31 fusion protein	K02977	RP-S27Ae, RPS27A; small subunit ribosomal protein S27Ae	RPS31	-0.67	-0.954	0.001	0	0.0270908	-0.528796	No DEG	No DEG	Not significant	Not significant	Genetic Information Processing	Translation	Ribosome [PATH:ko03010]	Genetic information processing
A0A0F7SRQ0	Translation elongation factor EF-1 gamma	K03233	EEF1G; elongation factor 1-gamma	EEF1G	-0.684	-0.222	0.001	0.163	-0.338224	-0.572425	No DEG	No DEG	Not significant	Not significant	Brite Hierarchies	Protein families: genetic information processing	Translation factors [BR:ko03012]	Genetic information processing
A0A0F7SSN9	Succinate dehydrogenase assembly factor 2, mitochondrial	K18168	SDHAF2, SDH5; succinate dehydrogenase assembly factor 2	SDH5	-0.779	-0.384	0.034	0.283	-0.327206	-0.295628	No DEG	No DEG	Not significant	Not significant	Brite Hierarchies	Protein families: genetic information processing	Mitochondrial biogenesis [BR:ko03029]	Genetic information processing
A0A1I9Q706	GNAT family acetyltransferase	K22479	argA; N-acetyltransferase	AAT3	-0.816	-1.039	0.001	0	0.601505	0.754119	No DEG	No DEG	Not significant	Not significant	Not included in Pathway or Brite	Unclassified: metabolism	Amino acid metabolism	Amino acid metabolism
A0A0F7SUB3	Heat shock protein 90	K04079	HSP90A, htpG; molecular chaperone HtpG	HSP90	-0.837	-0.278	0	0.056	0.0279871	0.367679	No DEG	No DEG	Not significant	Not significant	Genetic Information Processing	Folding, sorting and degradation	Protein processing in endoplasmic reticulum [PATH:ko04141]	Genetic information processing
A0A0F7SUW9	Dead-domain-containing protein	K03257	EIF4A; translation initiation factor 4A	EIF4A	-0.843	-0.127	0.001	0.446	-0.903061	-0.585203	No DEG	No DEG	Not significant	Not significant	Genetic Information Processing	Translation	RNA transport [PATH:ko03013]	Genetic information processing
A0A0F7SN99	Snrnp subunit	K12845	SNU13, NHP2L; U4/U6 small nuclear ribonucleoprotein SNU13	SNU13	-1.404	-0.321	0.003	0.342	-0.331426	-0.869823	No DEG	No DEG	Not significant	Not significant	Genetic Information Processing	Transcription	Spliceosome [PATH:ko03040]	Genetic information processing
A0A0F7SZ58	Karyopherin (Importin) beta 3	K20222	IPO5, KPNB3, RANBP5; importin-5	PSE1	-2.607	-1.687	0	0.001	-0.210474	-0.514409	No DEG	No DEG	Not significant	EBSeq	Brite Hierarchies	Protein families: genetic information processing	Ribosome biogenesis [BR:ko03009]	Genetic information processing
Environmental information processing and cellular processes
A0A0F7SNX9	Uncharacterized protein	K21988	TMC; transmembrane channel-like protein	TMC	ND	0.776	ND	0.044	0.3099	0.763075	No DEG	No DEG	Not significant	EBSeq	Brite Hierarchies	Protein families: signaling and cellular processes	Transporters [BR:ko02000]	Environmental information processing and cellular processes
A0A0F7ST99	Mfs monosaccharide transporter	K08139	HXT; MFS transporter, SP family, sugar:H+ symporter	HXT	1.205	0.14	0.008	0.658	-0.625357	-0.66993	No DEG	No DEG	Not significant	Not significant	Cellular Processes	Cell growth and death	Meiosis - yeast [PATH:ko04113]	Environmental information processing and cellular processes
A0A0F7SNU6	Protein involved in Snf1 protein kinase complex assembly	K07199	PRKAB; 5'-AMP-activated protein kinase, regulatory beta subunit	PRKAB	0.951	0.705	0.016	0.047	1.05284	0.578959	DEG	No DEG	EBSeq	Not significant	Environmental Information Processing	Signal transduction	Apelin signaling pathway [PATH:ko04371]	Environmental information processing and cellular processes
P00761	Trypsin	K01312	PRSS1_2_3; trypsin [EC:3.4.21.4]	PRSS1_2_3	0.925	0.294	0	0.104	0.0664355	0.0135855	No DEG	No DEG	Not significant	Not significant	Environmental Information Processing	Signaling molecules and interaction	Neuroactive ligand-receptor interaction [PATH:ko04080]	Environmental information processing and cellular processes
A0A0F7SSC5	Ubiquitin activating E1 enzyme-like protein	K08337	ATG7; ubiquitin-like modifier-activating enzyme ATG7	ATG7	0.823	0.017	0.022	0.752	0.0324218	-0.0756992	No DEG	No DEG	Not significant	Not significant	Cellular Processes	Transport and catabolism	Autophagy - yeast [PATH:ko04138]	Environmental information processing and cellular processes
A0A0F7STM3	RuvB-like helicase	K04499	RUVBL1, RVB1, INO80H; RuvB-like protein 1 (pontin 52)	RVB1	0.787	0.304	0.027	0.363	0.292481	-0.313787	No DEG	No DEG	Not significant	Not significant	Environmental Information Processing	Signal transduction	Wnt signaling pathway [PATH:ko04310]	Environmental information processing and cellular processes
A0A0F7SJK4	Gtp binding protein cdc42	K04393	CDC42; cell division control protein 42	CDC42	0.75	0.189	0.043	0.584	0.167855	-0.38699	No DEG	No DEG	Not significant	Not significant	Environmental Information Processing	Signal transduction	Ras signaling pathway [PATH:ko04014]	Environmental information processing and cellular processes
A0A0F7SX49	Rho GDP-dissociation inhibitor	K12462	ARHGDI, RHOGDI; Rho GDP-dissociation inhibitor	RDI1	0.596	0.536	0.047	0.063	-0.232648	0.302672	No DEG	No DEG	Not significant	Not significant	Brite Hierarchies	Protein families: signaling and cellular processes	Exosome [BR:ko04147]	Environmental information processing and cellular processes
A0A0F7SJ54	Fimbrin-like potential actin filament bundling protein	K17275	PLS1; plastin-1	PLS1	0.59	0.202	0.005	0.354	0.77012	-0.294117	No DEG	No DEG	Not significant	Not significant	Brite Hierarchies	Protein families: signaling and cellular processes	Cytoskeleton proteins [BR_ko04812]	Environmental information processing and cellular processes
A0A0F7ST88	Adp-ribosylation factor	K07937	ARF1; ADP-ribosylation factor 1	ARF1	0.465	0.042	0.003	0.699	0.15754	-0.606369	No DEG	No DEG	Not significant	EBSeq	Environmental Information Processing	Signal transduction	Phospholipase D signaling pathway [PATH:ko04072]	Environmental information processing and cellular processes
A0A0F7SNR7	Rab-type small gtp-binding protein	K07901	RAB8A, MEL; Ras-related protein Rab-8A	SEC4	0.453	0.256	0.05	0.319	0.128001	0.159176	No DEG	No DEG	Not significant	Not significant	Environmental Information Processing	Signal transduction	AMPK signaling pathway [PATH:ko04152]	Environmental information processing and cellular processes
A0A0F7SUL5	Uncharacterized protein	K11244	WSC; cell wall integrity and stress response component	WSC	0.444	0.73	0.08	0.005	1.00816	0.469367	No DEG	No DEG	Not significant	Not significant	Environmental Information Processing	Signal transduction	MAPK signaling pathway - yeast [PATH:ko04011]	Environmental information processing and cellular processes
A0A0F7SSN1	UspA	K06149	uspA; universal stress protein A	uspA	0.396	-0.556	0.023	0.002	-0.962939	-0.870024	No DEG	No DEG	Not significant	Not significant	Not Included in Pathway or Brite	Unclassified: signaling and cellular processes	Signaling proteins	Environmental information processing and cellular processes
A0A0F7SHL4	Alkyl hydroperoxide reductase/peroxiredoxin	K11187	PRDX5; peroxiredoxin 5, atypical 2-Cys peroxiredoxin [EC:1.11.1.15]	PRDX5	0.372	0.482	0.145	0.031	0.0969034	-0.144639	No DEG	No DEG	Not significant	Not significant	Cellular Processes	Transport and catabolism	Peroxisome [PATH:ko04146]	Environmental information processing and cellular processes
A0A0F7SFZ3	Actin-related protein 2/3 complex subunit 4	K05755	ARPC4; actin related protein 2/3 complex, subunit 4	ARPC4	0.294	0.696	0.391	0.027	0.309464	-0.501153	No DEG	No DEG	Not significant	Not significant	Cellular Processes	Transport and catabolism	Endocytosis [PATH:ko04144]	Environmental information processing and cellular processes
A0A0F7SNP8	Uncharacterized protein	K15628	PXA; ATP-binding cassette, subfamily D (ALD), peroxisomal long-chain fatty acid import protein	PXA	0.268	1.362	0.26	0	1.53511	2.63961	No DEG	DEG	Not significant	edgeR	Environmental Information Processing	Membrane transport	ABC transporters [PATH:ko02010]	Environmental information processing and cellular processes
A0A0F7STC8	Aspartic peptidase a1	K01381	PEP4; saccharopepsin [EC:3.4.23.25]	PEP4	0.261	0.609	0.156	0.002	-0.518446	-0.0467647	No DEG	No DEG	EBSeq	Not significant	Cellular Processes	Transport and catabolism	Autophagy - yeast [PATH:ko04138]	Environmental information processing and cellular processes
A0A0F7SH87	Uncharacterized protein	K14445	SLC13A2_3_5; solute carrier family 13 (sodium-dependent dicarboxylate transporter), member 2/3/5	SLC13A2_3_5	0.184	0.81	0.513	0.03	0.418909	0.973519	No DEG	No DEG	Not significant	EBSeq	Brite Hierarchies	Protein families: signaling and cellular processes	Transporters [BR:ko02000]	Environmental information processing and cellular processes
A0A0F7SGL6	Uncharacterized conserved protein, contains DEP domain	K20404	DEPDC5; DEP domain-containing protein 5	DEPDC5	0.179	0.686	0.49	0.046	1.05334	0.82829	DEG	No DEG	EBSeq	Not significant	Environmental Information Processing	Signal transduction	mTOR signaling pathway [PATH:ko04150]	Environmental information processing and cellular processes
A0A0F7SR99	Uncharacterized protein	K07605	KRT2; type II keratin, basic	KRT2	0.099	0.512	0.49	0.001	0.810719	1.36551	No DEG	DEG	EBSeq	EBSeq	Brite Hierarchies	Protein families: signaling and cellular processes	Cytoskeleton proteins [BR_ko04812]	Environmental information processing and cellular processes
A0A0F7SW09	Voltage-dependent ion-selective channel	K15040	VDAC2; voltage-dependent anion channel protein 2	VDAC2	0.083	0.321	0.498	0.027	-0.257947	0.0866677	No DEG	No DEG	Not significant	Not significant	Environmental Information Processing	Signal transduction	Calcium signaling pathway [PATH:ko04020]	Environmental information processing and cellular processes
A0A0F7SSD1	Uncharacterized protein	K13749	SLC24A1, NCKX1; solute carrier family 24 (sodium/potassium/calcium exchanger), member 1	SLC24A1	0.08	0.512	0.534	0.001	1.40971	1.22238	DEG	DEG	EBSeq	EBSeq	Brite Hierarchies	Protein families: signaling and cellular processes	Transporters [BR:ko02000]	Environmental information processing and cellular processes
A0A0F7SSY7	Coronin	K13886	CORO1B_1C_6; coronin-1B/1C/6	CORO1B_1C_6	0.072	0.486	0.63	0.05	-0.155168	-0.214605	No DEG	No DEG	Not significant	Not significant	Brite Hierarchies	Protein families: signaling and cellular processes	Cytoskeleton proteins [BR_ko04812]	Environmental information processing and cellular processes
A0A0F7SNJ8	Protein YOP1	K17279	REEP5_6; receptor expression-enhancing protein 5/6	REEP5_6	-0.032	0.512	0.655	0.02	-0.265187	0.0606573	No DEG	No DEG	Not significant	Not significant	Brite Hierarchies	Protein families: signaling and cellular processes	Exosome [BR:ko04147]	Environmental information processing and cellular processes
A0A0F7STX6	Peripheral-type benzodiazepine receptor and related proteins	K05770	TSPO, BZRP; translocator protein	BZRP	-0.059	0.538	0.631	0.031	0.750984	1.04724	No DEG	DEG	Not significant	EBSeq	Environmental Information Processing	Signaling molecules and interaction	Neuroactive ligand-receptor interaction [PATH:ko04080]	Environmental information processing and cellular processes
A0A0F7SG25	Uncharacterized protein	K05399	LBP; lipopolysaccharide-binding protein	LBP	-0.139	0.678	0.351	0	0.544137	1.01944	No DEG	No DEG	Not significant	Not significant	Environmental Information Processing	Signal transduction	NF-kappa B signaling pathway [PATH:ko04064]	Environmental information processing and cellular processes
A0A0F7SHF5	Eukaryotic translation elongation factor 2	K03234	EEF2; elongation factor 2	EEF2	-0.312	-0.478	0.027	0	-1.03117	-0.427193	DEG	No DEG	EBSeq	EBSeq	Environmental Information Processing	Signal transduction	AMPK signaling pathway [PATH:ko04152]	Environmental information processing and cellular processes
A0A0F7SNF4	Mitochondrial carrier protein	K15109	SLC25A20_29, CACT, CACL, CRC1; solute carrier family 25 (mitochondrial carnitine/acylcarnitine transporter), member 20/29	YMC1	-0.321	0.479	0.101	0.012	-0.260782	0.325081	No DEG	No DEG	Not significant	Not significant	Brite Hierarchies	Protein families: signaling and cellular processes	Transporters [BR:ko02000]	Environmental information processing and cellular processes
A0A0F7SGL7	Tubulin alpha chain	K07374	TUBA; tubulin alpha	TUBA	-0.379	0.194	0.025	0.29	-0.324491	-0.665311	No DEG	No DEG	Not significant	Not significant	Cellular Processes	Transport and catabolism	Phagosome [PATH:ko04145]	Environmental information processing and cellular processes
A0A0F7SX68	Eukaryotic adp atp carrier	K05863	SLC25A4S, ANT; solute carrier family 25 (mitochondrial adenine nucleotide translocator), member 4/5/6/31	AAC1	-0.379	0.388	0.007	0.005	-0.23128	-0.148324	No DEG	No DEG	Not significant	Not significant	Environmental Information Processing	Signal transduction	Calcium signaling pathway [PATH:ko04020]	Environmental information processing and cellular processes
A0A0F7SST7	FAS1 domain	K19519	TGFBI, BIGH3; transforming growth factor-beta-induced protein	TGFBI	-0.385	0.753	0.13	0.002	0.212073	1.14928	No DEG	No DEG	Not significant	Not significant	Not Included in Pathway or Brite	Unclassified: signaling and cellular processes	Signaling proteins	Environmental information processing and cellular processes
A0A0F7SNC4	Pyridoxalphosphate-dependent enzyme/predicted threonine synthase	K20184	VPS41; vacuolar protein sorting-associated protein 41	VPS41	-0.389	-0.297	0.022	0.081	0.828005	0.710163	No DEG	No DEG	Not significant	Not significant	Cellular Processes	Transport and catabolism	Autophagy - yeast [PATH:ko04138]	Environmental information processing and cellular processes
A0A0F7SRC9	Probable phosphate transport protein mir1	K15102	SLC25A3, PHC, PIC; solute carrier family 25 (mitochondrial phosphate transporter), member 3	PIC2	-0.416	0.644	0.004	0.009	-0.249628	-0.226533	No DEG	No DEG	Not significant	Not significant	Brite Hierarchies	Protein families: signaling and cellular processes	Transporters [BR:ko02000]	Environmental information processing and cellular processes
A0A0F7SE70	MAM33, mitochondrial matrix glycoprotein	K15414	C1QBP; complement component 1 Q subcomponent-binding protein, mitochondrial	C1QBP	-0.496	-0.421	0.025	0.029	0.00844784	-0.117757	No DEG	No DEG	Not significant	Not significant	Brite Hierarchies	Protein families: signaling and cellular processes	Glycosaminoglycan binding proteins [BR:ko00536]	Environmental information processing and cellular processes
A0A0F7SK75	Cytochrome c	K08738	CYC; cytochrome c	CYC1	-1.02	-1.001	0.002	0	-0.563999	-0.775603	No DEG	No DEG	Not significant	Not significant	Environmental Information Processing	Signal transduction	Two-component system [PATH:ko02020]	Environmental information processing and cellular processes
A0A0F7SV84	Septin ring protein	K16938	SEPT3_9_12; septin 3/9/12	SEPT3_9_12	-1.7	-0.13	0.002	0.626	0.0104578	-0.232436	No DEG	No DEG	Not significant	Not significant	Brite Hierarchies	Protein families: signaling and cellular processes	Cytoskeleton proteins [BR_ko04812]	Environmental information processing and cellular processes
Others
A0A0F7SJD4	Nascent polypeptide-associated alpha subunit	K03626	EGD2, NACA; nascent polypeptide-associated complex subunit alpha	EGD2	-0.396	-1.107	0.209	0.005	-0.0869446	-0.956186	No DEG	No DEG	Not significant	EBSeq	Organismal Systems	Endocrine system	Parathyroid hormone synthesis, secretion and action [PATH:ko04928]	Others
Unknown function
Q9C1U6	Glucose-repressible protein Grg1	-	ND	-	1.276	0.612	0.045	0.351	0.97004	1.158	No DEG	DEG	EBSeq	EBSeq	WITHOUT K NUMBER	WITHOUT K NUMBER	WITHOUT K NUMBER	Unknown function
A0A0F7SS78	Protein MM3350-like domain	-	ND	-	0.977	1.224	0.001	0.001	0.542699	0.988189	No DEG	No DEG	Not significant	EBSeq	WITHOUT K NUMBER	WITHOUT K NUMBER	WITHOUT K NUMBER	Unknown function
A0A0F7SUM1	Uncharacterized protein	-	ND	-	0.815	0.422	0.001	0.047	0.424361	-0.097965	No DEG	No DEG	Not significant	Not significant	WITHOUT K NUMBER	WITHOUT K NUMBER	WITHOUT K NUMBER	Unknown function
A0A0F7STM7	Uncharacterized protein	-	ND	-	0.727	0.114	0.006	0.603	-0.118393	0.729811	No DEG	No DEG	Not significant	Not significant	WITHOUT K NUMBER	WITHOUT K NUMBER	WITHOUT K NUMBER	Unknown function
A0A0F7SUM5	Glycoside hydrolase family 63 protein	K03931	ygjK; putative isomerase	ygjK	0.535	0.257	0.005	0.225	0.32438	0.301779	No DEG	No DEG	Not significant	Not significant	Not included in Pathway or Brite	Poorly characterized	General function prediction only	Unknown function
A0A0F7SVA5	Protein involved in inorganic phosphate transport	-	ND	-	-0.194	0.495	0.468	0.039	-0.362047	-0.147212	No DEG	No DEG	Not significant	Not significant	WITHOUT K NUMBER	WITHOUT K NUMBER	WITHOUT K NUMBER	Unknown function

## Sheet: TS2B
Uniprot ID	Description	KO	KO title	Ortholog	Proteomic analysis						Transcriptomic analysis									KO Reference Hierarchy
					Log₂(cyc8⁻/wt)	Log₂(tup1⁻/wt)	Log₂(Δmig1⁻/wt)	FDR p-value (cyc8⁻/wt)	FDR p-value (tup1⁻/Glc)	FDR p-value (Δmig1⁻/wt)	Log₂(cyc8⁻/wt)	Log₂(tup1⁻/wt)	Log₂(Δmig1⁻/wt)	DEG status (cyc8⁻/wt)	DEG status (tup1⁻/Glc)	DEG status (Δmig1⁻/wt)	Statistical method (cyc8⁻/wt)	Statistical method (tup1⁻/Glc)	Statistical method (Δmig1⁻/wt)	Level A	Level B	Level C	Functional Category
Carbohydrate metabolism
A0A0F7SJ37	Aldehyde dehydrogenase	K00128	ALDH; aldehyde dehydrogenase (NAD+) [EC:1.2.1.3]	ALDH	1.07	0.96	0.98	0	0.001	0.001	1.11611	1.29633	0.593385	No DEG	DEG	No DEG	Not significant	EBSeq	Not significant	Metabolism	Carbohydrate metabolism	Glycolysis/Gluconeogenesis [PATH:ko00010]	Carbohydrate metabolism
A0A0F7SRK3	Mannose-1-phosphate guanyltransferase	K00966	GMPP; mannose-1-phosphate guanylyltransferase [EC:2.7.7.13]	GMPP	0.81	0.51	0.16	0.002	0.033	1.009	0.0321076	-0.870462	0.894261	No DEG	No DEG	No DEG	Not significant	Not significant	Not significant	Metabolism	Carbohydrate metabolism	Fructose and mannose metabolism [PATH:ko00051]	Carbohydrate metabolism
A0A0F7SJH6	Udp-glucose 4-epimerase	K01784	galE, GALE; UDP-glucose 4-epimerase [EC:5.1.3.2]	GALE	0.8	0.14	-0.15	0.002	0.584	1.011	-0.738618	-0.888704	-0.0706413	No DEG	No DEG	No DEG	Not significant	Not significant	Not significant	Metabolism	Carbohydrate metabolism	Galactose metabolism [PATH:ko00052]	Carbohydrate metabolism
J7HDY4	Beta-fructofuranosidase	K01193	INV, sacA; beta-fructofuranosidase [EC:3.2.1.26]	INV	0.65	0.16	0.71	0.002	0.534	0.002	0.548487	0.68648	0.144468	No DEG	No DEG	No DEG	Not significant	Not significant	Not significant	Metabolism	Carbohydrate metabolism	Galactose metabolism [PATH:ko00052]	Carbohydrate metabolism
G3EC51	Pyruvate decarboxylase	K01568	PDC, pdc; pyruvate decarboxylase [EC:4.1.1.1]	PDC	0.64	0.43	-0.53	0.001	0.053	0.01	-0.132805	0.393294	0.114345	No DEG	No DEG	No DEG	Not significant	Not significant	Not significant	Metabolism	Carbohydrate metabolism	Glycolysis/Gluconeogenesis [PATH:ko00010]	Carbohydrate metabolism
A0A0F7SJ31	Gdp-mannose-dehydratase	K01711	gmd, GMDS; GDPmannose 4,6-dehydratase [EC:4.2.1.47]	GMDS	0.59	0.11	0.2	0.009	0.673	0.877	0.0579371	-0.575619	0.444109	No DEG	No DEG	No DEG	Not significant	Not significant	Not significant	Metabolism	Carbohydrate metabolism	Fructose and mannose metabolism [PATH:ko00051]	Carbohydrate metabolism
A0A0F7SL06	6-phosphogluconate dehydrogenase, decarboxylating	K00033	PGD, gnd, gntZ; 6-phosphogluconate dehydrogenase [EC:1.1.1.44 1.1.1.343]	PGD	0.58	0.48	-0.14	0.003	0.023	1.013	-0.457707	-0.587319	-0.435533	No DEG	No DEG	No DEG	Not significant	Not significant	EBSeq	Metabolism	Carbohydrate metabolism	Pentose phosphate pathway [PATH:ko00030]	Carbohydrate metabolism
A0A0F7SRR8	UDP-glucose 6-dehydrogenase	K00012	UGDH, ugd; UDPglucose 6-dehydrogenase [EC:1.1.1.22]	UGDH	0.57	0.49	-0.12	0.003	0.025	0.986	-0.122202	-0.339682	0.11044	No DEG	No DEG	No DEG	Not significant	Not significant	Not significant	Metabolism	Carbohydrate metabolism	Pentose and glucuronate interconversions [PATH:ko00040]	Carbohydrate metabolism
A0A0F7SM74	Pyruvate kinase	K00873	PK, pyk; pyruvate kinase [EC:2.7.1.40]	PK	0.51	0.19	-0.07	0.01	0.436	0.987	-1.57185	-0.718267	-0.477369	DEG	No DEG	No DEG	edgeR	Not significant	Not significant	Metabolism	Carbohydrate metabolism	Glycolysis/Gluconeogenesis [PATH:ko00010]	Carbohydrate metabolism
A0A0F7SYR3	Citrate synthase	K01647	CS, gltA; citrate synthase [EC:2.3.3.1]	CS	0.45	0.42	0.06	0.047	0.091	0.973	-0.183569	-0.245708	0.592535	No DEG	No DEG	No DEG	Not significant	Not significant	Not significant	Metabolism	Carbohydrate metabolism	Citrate cycle (TCA cycle) [PATH:ko00020]	Carbohydrate metabolism
A0A0F7SRZ7	Glucose-6-phosphate 1-dehydrogenase	K00036	G6PD, zwf; glucose-6-phosphate 1-dehydrogenase [EC:1.1.1.49 1.1.1.363]	G6PD	0.42	0.46	-0.11	0.074	0.046	0.994	-0.339375	-0.278443	-0.260088	No DEG	No DEG	No DEG	Not significant	Not significant	Not significant	Metabolism	Carbohydrate metabolism	Pentose phosphate pathway [PATH:ko00030]	Carbohydrate metabolism
A0A0F7SQN8	Formate dehydrogenase	K00122	FDH; formate dehydrogenase [EC:1.17.1.9]	FDH	0.41	0.86	1.12	0.429	0.055	0.025	-1.15988	0.402519	0.397583	No DEG	No DEG	No DEG	Not significant	Not significant	Not significant	Metabolism	Carbohydrate metabolism	Glyoxylate and dicarboxylate metabolism [PATH:ko00630]	Carbohydrate metabolism
A0A0F7SUY4	Malate dehydrogenase (2)	K00026	MDH2; malate dehydrogenase [EC:1.1.1.37]	MDH2 (2)	0.41	0.08	0.53	0.084	0.715	0.026	1.26635	-0.400592	2.14737	DEG	No DEG	DEG	DESeq2	Not significant	CLC	Metabolism	Carbohydrate metabolism	Citrate cycle (TCA cycle) [PATH:ko00020]	Carbohydrate metabolism
A0A0F7SQE1	Transaldolase	K00616	E2.2.1.2, talA, talB; transaldolase [EC:2.2.1.2]	TAL1	0.36	0.43	-0.56	0.128	0.056	0.009	-0.508189	-0.215206	-1.09884	No DEG	No DEG	DEG	Not significant	Not significant	EBSeq	Metabolism	Carbohydrate metabolism	Pentose phosphate pathway [PATH:ko00030]	Carbohydrate metabolism
A0A0F7SE94	Alcohol dehydrogenase	K13953	adhP; alcohol dehydrogenase, propanol-preferring [EC:1.1.1.1]	ADH	0.24	-0.37	-1.27	0.41	0.128	0	0.474099	0.223127	-0.519848	No DEG	No DEG	No DEG	Not significant	Not significant	Not significant	Metabolism	Carbohydrate metabolism	Glycolysis/Gluconeogenesis [PATH:ko00010]	Carbohydrate metabolism
A0A0F7SP94	Utp-glucose-1-phosphate uridylyltransferase	K00963	UGP2, galU, galF; UTP--glucose-1-phosphate uridylyltransferase [EC:2.7.7.9]	UGP2	0.24	0.51	0.29	0.43	0.022	0.472	-0.568357	-0.84324	0.241003	No DEG	No DEG	No DEG	Not significant	Not significant	Not significant	Metabolism	Carbohydrate metabolism	Pentose and glucuronate interconversions [PATH:ko00040]	Carbohydrate metabolism
A0A0F7SU52	E, gnl, RGN	K01053	E3.1.1.17, gnl, RGN; gluconolactonase [EC:3.1.1.17]	RGN	0.16	-0.06	-0.94	0.748	0.746	0.02	1.03026	0.758684	-2.6208	No DEG	No DEG	DEG	Not significant	Not significant	edgeR	Metabolism	Carbohydrate metabolism	Pentose phosphate pathway [PATH:ko00030]	Carbohydrate metabolism
A0A0F7STL3	Malate dehydrogenase (1)	K00026	MDH2; malate dehydrogenase [EC:1.1.1.37]	MDH2 (1)	0.11	0.55	0.32	0.76	0.012	0.417	-0.301789	-0.394018	0.674847	No DEG	No DEG	No DEG	Not significant	Not significant	Not significant	Metabolism	Carbohydrate metabolism	Citrate cycle (TCA cycle) [PATH:ko00020]	Carbohydrate metabolism
A0A0F7SJ72	Fructose-bisphosphate aldolase (1)	K01624	FBA, fbaA; fructose-bisphosphate aldolase, class II [EC:4.1.2.13]	FBA (1)	0.1	0.25	-0.76	0.771	0.357	0.003	-1.06183	-0.417477	-2.23011	No DEG	No DEG	DEG	Not significant	Not significant	DESeq2	Metabolism	Carbohydrate metabolism	Glycolysis/Gluconeogenesis [PATH:ko00010]	Carbohydrate metabolism
A0A0F7SYT8	Fructose-bisphosphate aldolase (2)	K01624	FBA, fbaA; fructose-bisphosphate aldolase, class II [EC:4.1.2.13]	FBA (1)	0.08	0.17	-0.69	0.814	0.574	0.026	-1.06183	-0.417477	-2.23011	No DEG	No DEG	DEG	Not significant	Not significant	DESeq2	Metabolism	Carbohydrate metabolism	Glycolysis/Gluconeogenesis [PATH:ko00010]	Carbohydrate metabolism
A0A0F7SV47	Mannitol dehydrogenase-like protein	K17818	ARD1; D-arabinitol dehydrogenase (NADP+) [EC:1.1.1.287]	ARD1	0.05	0.17	-0.79	0.848	0.513	0.003	-0.251216	0.490524	-1.04834	No DEG	No DEG	No DEG	Not significant	Not significant	Not significant	Metabolism	Carbohydrate metabolism	Pentose and glucuronate interconversions [PATH:ko00040]	Carbohydrate metabolism
A0A0F7SFX9	Acetyl-hydrolase	K01067	E3.1.2.1, ACH1; acetyl-CoA hydrolase [EC:3.1.2.1]	ACH1	-0.25	-0.18	-0.47	0.373	0.461	0.036	-0.354135	-0.305891	-0.273398	No DEG	No DEG	No DEG	Not significant	Not significant	Not significant	Metabolism	Carbohydrate metabolism	Pyruvate metabolism [PATH:ko00620]	Carbohydrate metabolism
A0A0F7SK71	Sorbitol utilization protein sou2	K17742	SOU1; sorbose reductase [EC:1.1.1.289]	SOU1	-0.45	0.81	-0.98	0.112	0.014	0.012	0.067769	0.313032	-2.21212	No DEG	No DEG	DEG	Not significant	Not significant	DESeq2	Metabolism	Carbohydrate metabolism	Fructose and mannose metabolism [PATH:ko00051]	Carbohydrate metabolism
A0A0F7SP53	Acetylornithine aminotransferase	K00823	puuE; 4-aminobutyrate aminotransferase [EC:2.6.1.19]	puuE	-0.46	-0.04	-0.09	0.049	0.763	0.983	0.172319	-0.0124514	0.681716	No DEG	No DEG	No DEG	Not significant	Not significant	Not significant	Metabolism	Carbohydrate metabolism	Propanoate metabolism [PATH:ko00640]	Carbohydrate metabolism
A0A0F7SV27	Glyceraldehyde-3-phosphate dehydrogenase	K00134	GAPDH, gapA; glyceraldehyde 3-phosphate dehydrogenase [EC:1.2.1.12]	GAPDH	-0.53	-0.5	-0.27	0.01	0.025	0.556	-0.720368	-0.142862	0.494033	No DEG	No DEG	No DEG	Not significant	Not significant	Not significant	Metabolism	Carbohydrate metabolism	Glycolysis/Gluconeogenesis [PATH:ko00010]	Carbohydrate metabolism
A0A0F7SPI6	Phosphoenolpyruvate carboxykinase	K01610	E4.1.1.49, pckA; phosphoenolpyruvate carboxykinase (ATP) [EC:4.1.1.49]	PCK1	-0.54	0.19	-0.51	0.044	0.512	0.115	2.95093	1.68294	1.08273	DEG	No DEG	No DEG	edgeR	Not significant	Not significant	Metabolism	Carbohydrate metabolism	Glycolysis/Gluconeogenesis [PATH:ko00010]	Carbohydrate metabolism
A0A0F7STN5	Predicted PhzC/PhzF-type epimerase	K06998	phzF; trans-2,3-dihydro-3-hydroxyanthranilate isomerase [EC:5.3.3.17]	phzF	-0.61	-0.4	-0.41	0.012	0.166	0.249	1.43175	0.856854	0.860936	DEG	No DEG	No DEG	EBSeq	Not significant	Not significant	Metabolism	Carbohydrate metabolism	Phenazine biosynthesis [PATH:ko00405]	Carbohydrate metabolism
A0A0F7SGI1	Phosphoglycerate mutase	K15633	gpmI; 2,3-bisphosphoglycerate-independent phosphoglycerate mutase [EC:5.4.2.12]	PGAM	-0.64	-0.38	-0.12	0.01	0.217	0.997	-1.26185	-0.590646	-0.435176	No DEG	No DEG	No DEG	Not significant	Not significant	Not significant	Metabolism	Carbohydrate metabolism	Glycolysis/Gluconeogenesis [PATH:ko00010]	Carbohydrate metabolism
A0A0F7SID6	Isocitrate dehydrogenase	K00031	IDH1, IDH2, icd; isocitrate dehydrogenase [EC:1.1.1.42]	IDH	-0.73	-0.22	-0.22	0.001	0.399	0.769	-0.00565977	-0.616296	0.314685	No DEG	No DEG	No DEG	Not significant	Not significant	Not significant	Metabolism	Carbohydrate metabolism	Citrate cycle (TCA cycle) [PATH:ko00020]	Carbohydrate metabolism
A0A0F7SMR4	Catalase-like domain	K03781	katE, CAT, catB, srpA; catalase [EC:1.11.1.6]	CAT	-1.84	-0.26	-0.11	0.008	0.581	0.973	-0.376757	0.109058	0.0929547	No DEG	No DEG	No DEG	Not significant	Not significant	Not significant	Metabolism	Carbohydrate metabolism	Glyoxylate and dicarboxylate metabolism [PATH:ko00630]	Carbohydrate metabolism
Energy metabolism
A0A0F7SIL0	Translationally-controlled tumor protein	K15536	cybC; soluble cytochrome b562	cybC	0.71	0.32	0.34	0.041	0.373	0.711	0.347409	-0.266956	-0.232687	No DEG	No DEG	No DEG	Not significant	Not significant	Not significant	Not Included in Pathway or Brite	Unclassified: metabolism	Energy metabolism	Energy metabolism
A0A0F7SLB2	Adenylyl-sulfate kinase	K00860	cysC; adenylylsulfate kinase [EC:2.7.1.25]	MET14	0.69	0.2	0.03	0.009	0.488	0.951	-1.55687	-2.19966	-1.29208	No DEG	No DEG	No DEG	Not significant	Not significant	Not significant	Metabolism	Energy metabolism	Sulfur metabolism [PATH:ko00920]	Energy metabolism
Lipid metabolism
A0A0F7SFW9	Reductases with broad range of substrate specificities	K00059	fabG, OAR1; 3-oxoacyl-[acyl-carrier protein] reductase [EC:1.1.1.100]	OAR1	0.83	0.84	0.04	0.002	0.004	0.957	1.00498	1.40778	-2.61195	No DEG	No DEG	DEG	Not significant	Not significant	edgeR	Metabolism	Lipid metabolism	Fatty acid biosynthesis [PATH:ko00061]	Lipid metabolism
A0A0F7SXB4	Flavonol reductase/cinnamoyl-CoA reductase	K07748	NSDHL, ERG26; sterol-4alpha-carboxylate 3-dehydrogenase (decarboxylating) [EC:1.1.1.170]	ERG26	-0.2	-0.01	0.74	0.671	0.81	0.013	-1.36283	0.191546	0.936829	No DEG	No DEG	No DEG	Not significant	Not significant	Not significant	Metabolism	Lipid metabolism	Steroid biosynthesis [PATH:ko00100]	Lipid metabolism
A0A0F7SPR5	Phosphatase	K06116	GPP; glycerol-1-phosphatase [EC:3.1.3.21]	GPP	-0.3	-0.41	-0.75	0.29	0.111	0.003	-0.99544	-0.900902	-0.839443	No DEG	No DEG	No DEG	EBSeq	Not significant	EBSeq	Metabolism	Lipid metabolism	Glycerolipid metabolism [PATH:ko00561]	Lipid metabolism
Nucleotide metabolism
A0A0F7SIV7	Aicarft impchase bienzyme	K00602	purH; phosphoribosylaminoimidazolecarboxamide formyltransferase / IMP cyclohydrolase [EC:2.1.2.3 3.5.4.10]	ADE10	0.87	0.91	0.17	0.001	0.001	0.958	0.932604	0.11199	0.831219	No DEG	No DEG	No DEG	EBSeq	Not significant	Not significant	Metabolism	Nucleotide metabolism	Purine metabolism [PATH:ko00230]	Nucleotide metabolism
A0A0F7SFA4	Phosphoribosylformylglycinamidine synthase	K01952	PFAS, purL; phosphoribosylformylglycinamidine synthase [EC:6.3.5.3]	PFAS	0.52	0.47	0.11	0.008	0.028	0.99	0.512663	-0.0527266	0.563418	No DEG	No DEG	No DEG	Not significant	Not significant	Not significant	Metabolism	Nucleotide metabolism	Purine metabolism [PATH:ko00230]	Nucleotide metabolism
A0A0F7SFP0	Adenylate kinase	K00939	adk, AK; adenylate kinase [EC:2.7.4.3]	ADK1	0.45	0.36	0.07	0.042	0.168	0.983	-0.313882	-0.616964	-0.000755391	No DEG	No DEG	No DEG	Not significant	Not significant	Not significant	Metabolism	Nucleotide metabolism	Purine metabolism [PATH:ko00230]	Nucleotide metabolism
Amino acid metabolism
A0A0F7SNB1	Spermidine synthase	K00797	speE, SRM; spermidine synthase [EC:2.5.1.16]	SRM	0.52	0.19	0.62	0.069	0.531	0.037	-0.943974	-1.77933	-0.59539	No DEG	No DEG	No DEG	Not significant	Not significant	Not significant	Metabolism	Amino acid metabolism	Cysteine and methionine metabolism [PATH:ko00270]	Amino acid metabolism
A0A1I9Q712	Imidazoleglycerol phosphate synthase	K01663	HIS7; imidazole glycerol-phosphate synthase [EC:4.3.2.10]	HISHF	0.37	0.46	-0.06	0.111	0.043	0.989	1.93887	1.51806	1.37756	DEG	No DEG	No DEG	edgeR	Not significant	Not significant	Metabolism	Amino acid metabolism	Histidine metabolism [PATH:ko00340]	Amino acid metabolism
A0A0F7SNI6	Uncharacterized protein	K01919	gshA; glutamate--cysteine ligase [EC:6.3.2.2]	gshA	0.25	1.07	-0.49	0.623	0.014	0.414	3.49763	2.88799	-0.418519	DEG	DEG	No DEG	edgeR	edgeR	Not significant	Metabolism	Amino acid metabolism	Cysteine and methionine metabolism [PATH:ko00270]	Amino acid metabolism
A0A0F7SM14	S-adenosyl-l-homocysteine hydrolase	K01251	E3.3.1.1, ahcY; adenosylhomocysteinase [EC:3.3.1.1]	SAH1	-0.13	-0.46	-0.15	0.728	0.046	1.008	-0.138999	-0.046205	0.0959144	No DEG	No DEG	No DEG	Not significant	Not significant	Not significant	Metabolism	Amino acid metabolism	Cysteine and methionine metabolism [PATH:ko00270]	Amino acid metabolism
A0A0F7SU47	Homoserine dehydrogenase	K00003	hom; homoserine dehydrogenase [EC:1.1.1.3]	HOM6	-0.31	-0.48	-0.16	0.275	0.045	1.009	-0.178844	-0.353198	0.846965	No DEG	No DEG	No DEG	Not significant	Not significant	EBSeq	Metabolism	Amino acid metabolism	Glycine, serine and threonine metabolism [PATH:ko00260]	Amino acid metabolism
A0A0F7SUF0	Histidinol-phosphate aminotransferase	K00817	hisC; histidinol-phosphate aminotransferase [EC:2.6.1.9]	HIS5	-0.48	-0.05	-0.27	0.043	0.746	0.618	1.24834	0.641204	0.987627	No DEG	No DEG	No DEG	Not significant	Not significant	Not significant	Metabolism	Amino acid metabolism	Histidine metabolism [PATH:ko00340]	Amino acid metabolism
A0A0F7SW05	Carbon-nitrogen hydrolase	K13566	NIT2, yafV; omega-amidase [EC:3.5.1.3]	NIT2	-0.52	-0.08	-0.21	0.023	0.712	0.848	-0.0805103	-1.38868	0.22496	No DEG	No DEG	No DEG	Not significant	Not significant	Not significant	Metabolism	Amino acid metabolism	Alanine, aspartate and glutamate metabolism [PATH:ko00250]	Amino acid metabolism
A0A1C9U690	PLP-dependent aminotransferase	K20247	EGT2; hercynylcysteine S-oxide lyase [EC:4.4.1.36]	AAT1	-0.6	-0.27	-0.13	0.002	0.309	1.014	0.755294	0.782483	0.52929	No DEG	No DEG	No DEG	Not significant	Not significant	Not significant	Metabolism	Amino acid metabolism	Histidine metabolism [PATH:ko00340]	Amino acid metabolism
A0A0F7SUL7	Aromatic amino acid aminotransferase and related proteins	K00838	ARO8; aromatic amino acid aminotransferase I / 2-aminoadipate transaminase [EC:2.6.1.57 2.6.1.39 2.6.1.27 2.6.1.5]	ARO8	-0.65	-0.01	-0.16	0.002	0.801	0.982	1.17264	1.17872	1.98256	DEG	No DEG	DEG	EBSeq	Not significant	EBSeq	Metabolism	Amino acid metabolism	Cysteine and methionine metabolism [PATH:ko00270]	Amino acid metabolism
A0A0F7SPN2	Dihydroxy-acid dehydratase	K01687	ilvD; dihydroxy-acid dehydratase [EC:4.2.1.9]	ILV3	-0.84	-0.49	-0.58	0.001	0.024	0.003	-0.179905	0.0572036	0.00293347	No DEG	No DEG	No DEG	Not significant	Not significant	Not significant	Metabolism	Amino acid metabolism	Valine, leucine and isoleucine biosynthesis [PATH:ko00290]	Amino acid metabolism
A0A0F7SL73	Branched-chain-amino-acid aminotransferase (1)	K00826	E2.6.1.42, ilvE; branched-chain amino acid aminotransferase [EC:2.6.1.42]	BAT1 (1)	-0.94	0	-0.81	0.001	0.81	0.001	0.819582	0.459233	0.132915	No DEG	No DEG	No DEG	Not significant	Not significant	Not significant	Metabolism	Amino acid metabolism	Cysteine and methionine metabolism [PATH:ko00270]	Amino acid metabolism
Metabolism of cofactors, vitamins and secondary metabolites
A0A0F7SQ82	Voltage-gated shaker-like K channel, subunit beta/KCNAB	K04882	KCNAB1; potassium voltage-gated channel Shaker-related subfamily A, beta member 1	KCNAB1	-0.1	0.25	0.59	0.795	0.399	0.037	-1.10655	0.246245	0.502296	No DEG	No DEG	No DEG	Not significant	Not significant	Not significant	Brite Hierarchies	Protein families: signaling and cellular processes	Ion channels	Environmental information processing and cellular processes
A0A0F7SME3	SsuA/THI5-like	K18278	THI5; pyrimidine precursor biosynthesis enzyme	THI5	-0.61	-0.35	-0.78	0.001	0.16	0.001	-0.0370611	0.113055	-0.19139	No DEG	No DEG	No DEG	Not significant	Not significant	Not significant	Metabolism	Metabolism of cofactors and vitamins	Thiamine metabolism [PATH:ko00730]	Metabolism of cofactors, vitamins and secondary metabolites
A0A0F7SIU1	Vitamin b6 biosynthesis protein	K06215	pdxS, pdx1; pyridoxal 5'-phosphate synthase pdxS subunit [EC:4.3.3.6]	SNZ1	-0.61	-0.27	-0.87	0.003	0.313	0.001	-0.190823	0.466702	-0.171042	No DEG	No DEG	No DEG	Not significant	Not significant	Not significant	Metabolism	Metabolism of cofactors and vitamins	Vitamin B6 metabolism [PATH:ko00750]	Metabolism of cofactors, vitamins and secondary metabolites
Metabolism of other compounds
A0A0F7SEU3	Peptidyl-prolyl cis-trans isomerase	K01802	E5.2.1.8; peptidylprolyl isomerase [EC:5.2.1.8]	CPR1	0.65	0.21	0.32	0.014	0.488	0.562	-0.110544	0.132002	-0.348484	No DEG	No DEG	No DEG	Not significant	Not significant	Not significant	Not Included in Pathway or Brite	Unclassified: metabolism	Enzymes with EC numbers	Metabolism of other compounds
A0A0F7SU23	Sphingolipid c9-methyltransferase	K20238	E2.1.1.317; sphingolipid C9-methyltransferase [EC:2.1.1.317]	E2.1.1.317	0.55	0.27	0.24	0.041	0.377	0.878	-0.681316	-0.986666	0.194671	No DEG	No DEG	No DEG	Not significant	Not significant	Not significant	Not Included in Pathway or Brite	Unclassified: metabolism	Enzymes with EC numbers	Metabolism of other compounds
A0A0F7SNM4	NADH:flavin oxidoreductase/12-oxophytodienoate reductase	K00354	E1.6.99.1; NADPH2 dehydrogenase [EC:1.6.99.1]	OYE2	0.48	0.08	0.42	0.036	0.714	0.13	0.879305	0.385959	0.402409	No DEG	No DEG	No DEG	Not significant	Not significant	Not significant	Not Included in Pathway or Brite	Unclassified: metabolism	Enzymes with EC numbers	Metabolism of other compounds
A0A0F7SH11	60S ribosomal protein L29	K02905	RP-L29e, RPL29; large subunit ribosomal protein L29e	RPL29	-0.16	-0.89	-0.39	0.741	0.026	0.47	-0.268112	-0.342728	0.858263	No DEG	No DEG	No DEG	Not significant	Not significant	Not significant	Genetic Information Processing	Translation	Ribosome [PATH:ko03010]	Genetic information processing
A0A0F7SNS6	Aryl-alcohol dehydrogenase	K05882	E1.1.1.91; aryl-alcohol dehydrogenase (NADP+) [EC:1.1.1.91]	E1.1.1.91	-0.37	-0.11	0.58	0.237	0.687	0.036	-0.886519	0.470325	0.511071	No DEG	No DEG	No DEG	Not significant	Not significant	Not significant	Not Included in Pathway or Brite	Unclassified: metabolism	Enzymes with EC numbers	Metabolism of other compounds
A0A0F7SNF8	Alternative oxidase	K17893	AOX1, AOX2; ubiquinol oxidase [EC:1.10.3.11]	AOX1	-0.64	-0.35	-0.63	0.021	0.259	0.032	0.499054	0.899688	0.0670469	No DEG	No DEG	No DEG	Not significant	Not significant	Not significant	Not Included in Pathway or Brite	Unclassified: metabolism	Enzymes with EC numbers	Metabolism of other compounds
Genetic information processing
A0A0D4CFV9	Glutaredoxin	K03676	grxC, GLRX, GLRX2; glutaredoxin 3	GRX	0.83	-0.03	-0.08	0.008	0.779	0.987	-0.337478	-0.249438	-0.450026	No DEG	No DEG	No DEG	Not significant	Not significant	Not significant	Brite Hierarchies	Protein families: genetic information processing	Chaperones and folding catalysts [BR:ko03110]	Genetic information processing
A0A0F7SHI4	Translation elongation factor 1a	K03231	EEF1A; elongation factor 1-alpha	EEF1A	0.72	0.24	0.28	0	0.363	0.549	0.699521	-0.283121	-0.0749865	No DEG	No DEG	No DEG	EBSeq	Not significant	Not significant	Genetic Information Processing	Translation	RNA transport [PATH:ko03013]	Genetic information processing
A0A0F7SR66	Heat shock protein	K09489	HSPA4; heat shock 70kDa protein 4	HSPA4	0.47	0.24	0.37	0.021	0.357	0.195	-0.260064	0.209436	-0.450185	No DEG	No DEG	No DEG	Not significant	Not significant	Not significant	Brite Hierarchies	Protein families: genetic information processing	Chaperones and folding catalysts [BR:ko03110]	Genetic information processing
A0A0F7SRQ0	Translation elongation factor EF-1 gamma	K03233	EEF1G; elongation factor 1-gamma	EEF1G	0.37	0.48	0.25	0.112	0.026	0.617	0.0169695	-0.431794	-0.0715217	No DEG	No DEG	No DEG	Not significant	Not significant	Not significant	Brite Hierarchies	Protein families: genetic information processing	Translation factors [BR:ko03012]	Genetic information processing
A0A0F7SUB3	Heat shock protein 90	K04079	HSP90A, htpG; molecular chaperone HtpG	HSP90	0.34	0.49	0.5	0.141	0.021	0.016	0.0680498	0.368374	0.291341	No DEG	No DEG	No DEG	Not significant	Not significant	Not significant	Genetic Information Processing	Folding, sorting and degradation	Protein processing in endoplasmic reticulum [PATH:ko04141]	Genetic information processing
A0A0F7SQV1	Heat shock protein hss1	K03283	HSPA1s; heat shock 70kDa protein 1/2/6/8	HSPA1s	0.33	0.52	0.22	0.169	0.015	0.737	0.0517198	0.295555	-0.600587	No DEG	No DEG	No DEG	Not significant	Not significant	Not significant	Genetic Information Processing	Transcription	Spliceosome [PATH:ko03040]	Genetic information processing
A0A0F7SUW9	Dead-domain-containing protein	K03257	EIF4A; translation initiation factor 4A	TIF1	0.16	0.49	0.17	0.704	0.031	0.94	-0.43211	-0.922312	-0.48766	No DEG	No DEG	No DEG	Not significant	Not significant	Not significant	Genetic Information Processing	Translation	RNA transport [PATH:ko03013]	Genetic information processing
A0A0F7SVV0	Heat shock protein (1)	K03695	clpB; ATP-dependent Clp protease ATP-binding subunit ClpB	HSP104	0.08	0.58	0.22	0.811	0.013	0.792	0.0119575	0.314407	-0.516138	No DEG	No DEG	No DEG	Not significant	Not significant	Not significant	Brite Hierarchies	Protein families: genetic information processing	Chaperones and folding catalysts [BR:ko03110]	Genetic information processing
A0A0F7SR49	Perilipin	K20287	PLIN3; perilipin-3	PLIN3	-0.19	-0.22	0.58	0.617	0.401	0.009	-1.15258	-1.53179	0.632159	No DEG	No DEG	No DEG	Not significant	Not significant	Not significant	Brite Hierarchies	Protein families: genetic information processing	Membrane trafficking [BR:ko04131]	Genetic information processing
A0A0F7SJK3	Cytoplasm protein	K19993	PLEK; pleckstrin	PLEK	-0.51	-0.24	0.18	0.035	0.375	0.942	-0.412455	0.150099	-0.290142	No DEG	No DEG	No DEG	Not significant	Not significant	Not significant	Brite Hierarchies	Protein families: genetic information processing	Membrane trafficking [BR:ko04131]	Genetic information processing
A0A0F7SMF1	Dimeric alpha-beta barrel	K14811	DBP3; ATP-dependent RNA helicase DBP3 [EC:3.6.4.13]	DBP3	-0.6	-0.95	-0.64	0.042	0.015	0.052	-0.143759	0.171974	0.0724644	No DEG	No DEG	No DEG	Not significant	Not significant	Not significant	Brite Hierarchies	Protein families: genetic information processing	Ribosome biogenesis [BR:ko03009]	Genetic information processing
A0A0F7SR54	Ribosomal-like protein	K02935	RP-L7, MRPL12, rplL; large subunit ribosomal protein L7/L12	MN1	-0.67	-0.84	-0.55	0.074	0.04	0.426	-0.0491879	-0.413218	0.247132	No DEG	No DEG	No DEG	Not significant	Not significant	Not significant	Genetic Information Processing	Translation	Ribosome [PATH:ko03010]	Genetic information processing
A0A0F7SN15	Peptidylprolyl isomerase	K09569	FKBP2; FK506-binding protein 2 [EC:5.2.1.8]	FKBP2	-0.68	-0.82	-0.81	0.035	0.023	0.021	0.108675	-0.38116	0.135391	No DEG	No DEG	No DEG	Not significant	Not significant	Not significant	Brite Hierarchies	Protein families: genetic information processing	Chaperones and folding catalysts [BR:ko03110]	Genetic information processing
A0A0F7SSE5	Uncharacterized protein	K12178	COPS4, CSN4; COP9 signalosome complex subunit 4	COPS4	-1.48	-1.95	-1.83	0.016	0.014	0.012	-0.142745	-0.361063	0.961857	No DEG	No DEG	No DEG	Not significant	Not significant	EBSeq	Brite Hierarchies	Protein families: genetic information processing	Membrane trafficking [BR:ko04131]	Genetic information processing
A0A0F7SE86	Uncharacterized protein	K12891	SFRS2; splicing factor, arginine/serine-rich 2	SFRS2	-1.64	-0.74	-0.42	0.002	0.031	0.428	-0.210784	-0.602121	-0.35316	No DEG	No DEG	No DEG	Not significant	Not significant	Not significant	Genetic Information Processing	Transcription	Spliceosome [PATH:ko03040]	Genetic information processing
Environmental information processing and cellular processes
A0A0F7SH48	Uncharacterized protein	K00624	E2.3.1.7; carnitine O-acetyltransferase [EC:2.3.1.7]	E2.3.1.7	1.04	0.41	0.33	0.042	0.375	0.885	0.114454	-0.46443	0.77773	No DEG	No DEG	No DEG	Not significant	Not significant	Not significant	Cellular Processes	Transport and catabolism	Peroxisome [PATH:ko04146]	Environmental information processing and cellular processes
A0A0F7SP54	Uncharacterized protein	K02051	ABC.SN.S; NitT/TauT family transport system substrate-binding protein	ABC.SN.S	0.85	0.97	0.59	0.068	0.047	0.574	0.388879	0.610839	0.203566	No DEG	No DEG	No DEG	Not significant	Not significant	Not significant	Brite Hierarchies	Protein families: signaling and cellular processes	Transporters [BR:ko02000]	Environmental information processing and cellular processes
A0A0F7SEJ0	Stress responsive alpha-beta barrel	K13346	PEX10; peroxin-10	PEX10	0.7	0.3	0.25	0.042	0.378	0.893	0.965507	0.673356	0.617466	No DEG	No DEG	No DEG	Not significant	Not significant	Not significant	Cellular Processes	Transport and catabolism	Peroxisome [PATH:ko04146]	Environmental information processing and cellular processes
A0A0F7SIC6	Protein arginine n-methyltransferase	K11434	PRMT1; type I protein arginine methyltransferase [EC:2.1.1.319]	PRMT1	0.65	0.31	0.36	0.009	0.303	0.432	-0.198433	-0.953459	0.377062	No DEG	No DEG	No DEG	Not significant	Not significant	Not significant	Environmental Information Processing	Signal transduction	FoxO signaling pathway [PATH:ko04068]	Environmental information processing and cellular processes
A0A0F7SLC4	Taurine catabolism dioxygenase TauD/TfdA	K03119	tauD; taurine dioxygenase [EC:1.14.11.17]	tauD	0.57	-0.06	0.03	0.02	0.743	0.95	0.125976	-0.7697	-0.974019	No DEG	No DEG	No DEG	Not significant	Not significant	Not significant	Metabolism	Energy metabolism	Sulfur metabolism [PATH:ko00920]	Energy metabolism
A0A0F7SNC3	BAR domain-containing family	K11248	SH3GLB1; endophilin-B1	SH3GLB1	0.48	0.32	0.16	0.041	0.246	1.009	-0.0238995	-0.290703	0.533355	No DEG	No DEG	No DEG	Not significant	Not significant	Not significant	Cellular Processes	Transport and catabolism	Endocytosis [PATH:ko04144]	Environmental information processing and cellular processes
A0A0F7SW09	Voltage-dependent ion-selective channel	K15040	VDAC2; voltage-dependent anion channel protein 2	VDAC2	0.48	0.35	-0.1	0.021	0.167	0.99	0.150388	0.150703	0.190474	No DEG	No DEG	No DEG	Not significant	Not significant	Not significant	Environmental Information Processing	Signal transduction	Calcium signaling pathway [PATH:ko04020]	Environmental information processing and cellular processes
A0A0F7SRC9	Probable phosphate transport protein mir1	K15102	SLC25A3, PHC, PIC; solute carrier family 25 (mitochondrial phosphate transporter), member 3	MIR1	0.25	0.54	-0.05	0.382	0.015	0.969	-1.1444	0.19948	-0.997576	No DEG	No DEG	No DEG	Not significant	Not significant	Not significant	Brite Hierarchies	Protein families: signaling and cellular processes	Transporters [BR:ko02000]	Environmental information processing and cellular processes
A0A0F7STX6	Peripheral-type benzodiazepine receptor and related proteins	K05770	TSPO, BZRP; translocator protein	TSPO	0.01	0.72	-0.16	0.873	0.025	1.013	-0.422484	0.699743	-0.273315	No DEG	No DEG	No DEG	Not significant	Not significant	Not significant	Environmental Information Processing	Signaling molecules and interaction	Neuroactive ligand-receptor interaction [PATH:ko04080]	Environmental information processing and cellular processes
A0A0F7SMT7	Superoxide dimutase (2)	K04564	SOD2; superoxide dismutase, Fe-Mn family [EC:1.15.1.1]	SOD2	-0.37	-0.56	-0.58	0.258	0.045	0.054	-0.158559	-0.386961	-0.282613	No DEG	No DEG	No DEG	Not significant	Not significant	Not significant	Environmental Information Processing	Signal transduction	MAPK signaling pathway - fly [PATH:ko04013]	Environmental information processing and cellular processes
A0A0F7SJJ7	Superoxide dimutase (1)	K04564	SOD2; superoxide dismutase, Fe-Mn family [EC:1.15.1.1]	SOD2	-0.4	-0.39	-0.62	0.141	0.182	0.025	-0.421758	-0.279423	-0.129701	No DEG	No DEG	No DEG	Not significant	Not significant	Not significant	Environmental Information Processing	Signal transduction	MAPK signaling pathway - fly [PATH:ko04013]	Environmental information processing and cellular processes
A0A0F7SSN1	UspA	K06149	uspA; universal stress protein A	uspA	-0.4	0.99	-0.04	0.111	0.002	0.953	-1.17514	0.698228	-0.438486	No DEG	No DEG	No DEG	Not significant	Not significant	Not significant	Not Included in Pathway or Brite	Unclassified: signaling and cellular processes	Signaling proteins	Environmental information processing and cellular processes
A0A0F7SQ96	Nuclear transport factor 2	K14285	NXT1_2, P15; NTF2-related export protein 1/2	NXT1_2, P15	-0.56	-0.15	0.01	0.042	0.606	0.94	-1.29065	-0.446806	-0.136844	DEG	No DEG	No DEG	DESeq2	Not significant	Not significant	Genetic Information Processing	Translation	RNA transport [PATH:ko03013]	Genetic information processing
A0A0F7SST7	FAS1 domain	K19519	TGFBI, BIGH3; transforming growth factor-beta-induced protein	TGFBI	-0.78	-0.22	-0.55	0.022	0.464	0.132	-0.400029	0.898805	-0.358384	No DEG	No DEG	No DEG	Not significant	Not significant	Not significant	Not Included in Pathway or Brite	Unclassified: signaling and cellular processes	Signaling proteins	Environmental information processing and cellular processes
A0A0F7SK75	Cytochrome c	K08738	CYC; cytochrome c	CYC1	-1	-1.25	-1.34	0.002	0.001	0.001	0.0891518	-0.115994	-0.386286	No DEG	No DEG	No DEG	Not significant	Not significant	Not significant	Environmental Information Processing	Signal transduction	Two-component system [PATH:ko02020]	Environmental information processing and cellular processes
Others
No DAPs into category
Unknown function
A0A0F7SFR5	Uncharacterized protein	K09702	K09702; uncharacterized protein	K09702	-0.23	-0.91	-0.67	0.668	0.027	0.117	0.383226	-0.0401932	-0.213527	No DEG	No DEG	No DEG	Not significant	Not significant	Not significant	Not Included in Pathway or Brite	Poorly characterized	Function unknown	Unknown function
